# Supplementary material for: 1-Methyl-3-(4-vinyl­benz­yl)imidazolium hexa­fluoro­phosphate
Source: Acta Crystallogr Sect E Struct Rep Online. 2010 Jan 16;66(Pt 2):o378. doi: 10.1107/S1600536810000437 (PMC2979844; doi:10.1107/S1600536810000437)
Supplement: Supplementary file 2 [file e-66-0o378-Isup2.hkl]

# 
# h,k,l, Fc-squared, Fo-squared, sigma(Fo-squared) and status flag 
# 
data_I
_shelx_title ' 11 in P2(1)2(1)2(1)' 
_shelx_refln_list_code          4 
_shelx_F_calc_maximum      162.92 
_exptl_crystal_F_000       704.00 
_reflns_d_resolution_high  0.7507 
 
loop_ 
 _symmetry_equiv_pos_as_xyz 
 'x, y, z' 
 '-x+1/2, -y, z+1/2' 
 '-x, y+1/2, -z+1/2' 
 'x+1/2, -y+1/2, -z' 
 
_cell_length_a    10.4820 
_cell_length_b    11.2718 
_cell_length_c    12.5555 
_cell_angle_alpha  90.000 
_cell_angle_beta   90.000 
_cell_angle_gamma  90.000 
 
_shelx_F_squared_multiplier     1.000 
 
loop_ 
 _refln_index_h 
 _refln_index_k 
 _refln_index_l 
 _refln_F_squared_calc 
 _refln_F_squared_meas 
 _refln_F_squared_sigma 
 _refln_observed_status 
   2   0   0    11169.55     9297.11     44.12 o 
   4   0   0       14.85       11.48      1.59 o 
   6   0   0      562.29      457.99     10.40 o 
   8   0   0      481.31      520.00     16.60 o 
  10   0   0      138.43      131.23      7.89 o 
  12   0   0       62.97       62.05      6.56 o 
   1   1   0     3803.83     3816.16    237.91 o 
   2   1   0        7.96       10.66      3.00 o 
   3   1   0     3786.70     3540.14    272.20 o 
   4   1   0      258.17      262.20     21.83 o 
   5   1   0      327.79      244.15      3.90 o 
   6   1   0       12.11        5.50      0.84 o 
   7   1   0     2383.31     2168.74     36.62 o 
   8   1   0       31.70       14.03      5.37 o 
   9   1   0     1105.18     1030.08     17.91 o 
  10   1   0       14.59       12.48      2.30 o 
  11   1   0       19.24       18.02      2.77 o 
  12   1   0       31.98       36.29      3.84 o 
  13   1   0       53.13       53.58      4.73 o 
   0   2   0     9514.33     5496.10     29.36 o 
   1   2   0      169.03      163.17     10.56 o 
   2   2   0     5099.14     5007.78    341.91 o 
   3   2   0      482.80      450.13     32.21 o 
   4   2   0     1310.35     1323.03     83.83 o 
   5   2   0     2041.22     2020.73    109.77 o 
   6   2   0     4761.41     4558.22    128.23 o 
   7   2   0      179.76      198.95      5.43 o 
   8   2   0     3725.43     3668.33     66.38 o 
   9   2   0      971.71      962.36     10.73 o 
  10   2   0      186.05      179.17      5.13 o 
  11   2   0       41.33       43.31      3.75 o 
  12   2   0       64.77       66.59      4.78 o 
  13   2   0       26.03       26.26      3.75 o 
   1   3   0    11695.90     9914.12   1573.67 o 
   2   3   0     2003.72     2030.70    128.66 o 
   3   3   0        6.34        8.95      0.97 o 
   4   3   0      193.71      240.85     18.68 o 
   5   3   0      963.69      847.06     71.90 o 
   6   3   0     4197.13     4211.46    380.73 o 
   7   3   0     2165.46     2100.21    158.52 o 
   8   3   0       79.49       78.21      4.02 o 
   9   3   0      215.79      197.24      5.18 o 
  10   3   0      299.85      288.67      6.54 o 
  11   3   0       60.59       53.85      3.40 o 
  12   3   0       66.54       76.90      5.18 o 
  13   3   0       16.18       20.70      3.66 o 
   0   4   0     3093.09     2780.00     18.34 o 
   1   4   0     1945.48     1834.52    119.14 o 
   2   4   0     4383.94     4385.55    315.59 o 
   3   4   0     3040.27     3103.85    229.57 o 
   4   4   0      342.22      418.03     37.76 o 
   5   4   0     2431.34     2489.26    184.14 o 
   6   4   0     1782.37     1758.87    156.95 o 
   7   4   0        0.51        1.30      0.93 o 
   8   4   0     3647.41     3587.97    263.78 o 
   9   4   0      207.73      205.56      5.41 o 
  10   4   0     1451.19     1450.91     24.57 o 
  11   4   0       99.64      106.06      4.54 o 
  12   4   0       43.51       57.68      4.66 o 
  13   4   0        0.70        1.89      2.35 o 
   1   5   0      370.62      338.09      7.84 o 
   2   5   0     2929.07     2709.98    169.71 o 
   3   5   0      626.59      563.46     43.20 o 
   4   5   0      724.05      680.33     45.37 o 
   5   5   0     1384.89     1436.46    115.71 o 
   6   5   0      423.32      404.75     26.00 o 
   7   5   0     1319.41     1331.70     93.97 o 
   8   5   0      356.79      340.93     31.13 o 
   9   5   0     1142.36     1044.68     28.41 o 
  10   5   0       15.26       18.05      2.28 o 
  11   5   0       41.98       43.72      3.29 o 
  12   5   0       98.55      117.30      5.22 o 
  13   5   0       36.96       32.74      5.79 o 
   0   6   0     4412.80     4569.11     28.64 o 
   1   6   0      286.62      279.00      5.58 o 
   2   6   0     5449.01     5399.77    265.37 o 
   3   6   0     3372.91     3281.99    153.56 o 
   4   6   0     1220.58     1314.44    102.33 o 
   5   6   0      958.40      946.78     81.04 o 
   6   6   0      418.39      387.69     37.34 o 
   7   6   0      190.54      202.26     17.46 o 
   8   6   0        3.45        6.08      1.49 o 
   9   6   0      183.60      205.20      7.33 o 
  10   6   0        9.43        9.14      1.99 o 
  11   6   0       50.22       52.81      3.64 o 
  12   6   0        7.20       15.28      2.62 o 
   1   7   0      945.71      959.84     19.02 o 
   2   7   0     5640.17     5885.98    344.18 o 
   3   7   0     1191.20     1282.01     75.67 o 
   4   7   0     2098.37     2153.09    171.58 o 
   5   7   0       22.69       19.47      2.51 o 
   6   7   0       26.97       35.05      3.04 o 
   7   7   0       72.61       71.82      8.49 o 
   8   7   0        3.81        5.70      1.56 o 
   9   7   0       73.86       68.39      3.14 o 
  10   7   0       96.67      100.44      3.92 o 
  11   7   0        0.00        3.68      1.93 o 
  12   7   0       51.43       53.73      5.35 o 
   0   8   0     1642.99     1686.37     20.14 o 
   1   8   0      331.97      344.62      5.75 o 
   2   8   0     1035.48     1173.40     62.49 o 
   3   8   0     3091.56     3041.44    214.14 o 
   4   8   0      352.02      343.74     27.77 o 
   5   8   0     1580.51     1666.40    131.69 o 
   6   8   0      186.33      191.27     20.90 o 
   7   8   0       19.70       21.83      3.73 o 
   8   8   0      277.77      256.31     19.49 o 
   9   8   0        2.94        2.98      1.43 o 
  10   8   0       68.34       76.32      4.43 o 
  11   8   0      416.74      487.49     13.37 o 
   1   9   0      158.63      169.00      4.47 o 
   2   9   0      269.21      267.08     13.92 o 
   3   9   0      111.44      119.15      7.71 o 
   4   9   0     1231.91     1231.49    111.93 o 
   5   9   0       23.86       23.18      2.55 o 
   6   9   0      265.94      286.22     30.61 o 
   7   9   0       22.81       24.81      2.63 o 
   8   9   0        0.43        0.47      1.14 o 
   9   9   0       47.06       48.07      5.69 o 
  10   9   0       17.66       26.76      3.13 o 
   0  10   0       36.67       32.50      2.84 o 
   1  10   0        0.18        0.76      1.07 o 
   2  10   0      143.46      147.56     11.22 o 
   3  10   0     1864.79     1946.93    129.74 o 
   4  10   0        3.00        2.27      1.42 o 
   5  10   0      482.08      508.79     44.79 o 
   6  10   0      350.03      401.02     25.16 o 
   7  10   0        1.40        2.59      1.68 o 
   8  10   0        4.09        7.92      2.12 o 
   9  10   0       35.79       37.55      3.41 o 
  10  10   0       80.81       90.21      6.07 o 
   1  11   0       24.92       28.33      2.95 o 
   2  11   0       88.07       91.87      7.16 o 
   3  11   0      701.44      812.54     28.00 o 
   4  11   0      372.61      447.74     18.01 o 
   5  11   0        0.46        3.93      2.08 o 
   6  11   0      495.71      562.72     45.10 o 
   7  11   0        0.89        1.75      1.75 o 
   8  11   0        1.41        1.59      1.97 o 
   9  11   0        0.00       -1.06      2.37 o 
   0  12   0        1.71       -1.69      2.25 o 
   1  12   0      151.43      173.02      6.36 o 
   2  12   0        9.64       10.38      2.40 o 
   3  12   0      946.67      986.84     56.66 o 
   4  12   0      114.64      143.30     11.24 o 
   5  12   0      516.42      612.96     45.85 o 
   6  12   0       92.03       93.59      6.61 o 
   7  12   0      115.15      121.24     10.89 o 
   8  12   0       98.34      110.32      9.68 o 
   3  13   0       31.90       26.44      5.07 o 
   4  13   0      681.63      701.84     19.93 o 
   5  13   0      116.97      115.70      9.43 o 
   6  13   0      110.56      118.72      9.84 o 
   4  14   0       70.80       76.55      8.40 o 
   5  14   0       80.60      101.81      9.53 o 
   1   0   1     1822.12     1566.76    116.83 o 
   2   0   1    10828.71     9778.29    596.76 o 
   3   0   1      130.16      110.65      7.28 o 
   4   0   1      122.81       77.00      8.23 o 
   5   0   1      123.60      102.68      2.50 o 
   6   0   1     2639.69     2507.92     46.55 o 
   7   0   1      683.99      692.28     12.33 o 
   8   0   1       77.36       74.47      2.90 o 
   9   0   1     1560.52     1521.18     18.91 o 
  10   0   1        1.18        0.89      1.48 o 
  11   0   1        1.63        2.05      1.66 o 
  12   0   1       36.42       34.82      3.84 o 
  13   0   1        0.40        1.36      2.16 o 
 -13   1   1      327.72      362.82     10.81 o 
 -12   1   1       94.94       80.76      5.16 o 
 -11   1   1       74.58       66.08      6.02 o 
 -10   1   1      128.15      126.36      5.52 o 
  -9   1   1      113.92      109.85      4.89 o 
  -8   1   1      306.02      272.02      8.89 o 
  -7   1   1      753.48      689.43     25.68 o 
  -6   1   1      308.21      318.11      9.06 o 
  -5   1   1     1760.49     1765.24     94.61 o 
  -4   1   1     3985.02     3892.97    226.63 o 
  -3   1   1     4008.56     3797.44    212.29 o 
  -2   1   1      182.91      189.62      8.73 o 
  -1   1   1     2342.89     2343.87    114.52 o 
   0   1   1       19.78       23.28      0.97 o 
   1   1   1     2321.87     2280.54    137.59 o 
   2   1   1      180.01      183.73     10.01 o 
   3   1   1     4024.26     3431.07     78.56 o 
   4   1   1     3994.66     3655.86     59.90 o 
   5   1   1     1726.43     1659.27     16.04 o 
   6   1   1      309.38      324.15      4.91 o 
   7   1   1      758.01      700.73      7.76 o 
   8   1   1      308.46      225.83     32.97 o 
   9   1   1      111.83      103.10      4.69 o 
  10   1   1      127.73      133.04      5.63 o 
  11   1   1       76.28       62.61      4.30 o 
  12   1   1       94.67       84.68      5.27 o 
  13   1   1      323.42      359.96     10.76 o 
 -13   2   1       39.46       55.27      4.89 o 
 -12   2   1      188.30      206.32      7.90 o 
 -11   2   1       42.26       38.44      3.87 o 
 -10   2   1      117.03      111.52      5.23 o 
  -9   2   1      347.16      350.84     10.22 o 
  -8   2   1      251.48      241.41     11.58 o 
  -7   2   1        2.93        3.38      1.21 o 
  -6   2   1      681.05      637.52     34.78 o 
  -5   2   1     1662.71     1685.44    101.23 o 
  -4   2   1      848.51      797.51     52.56 o 
  -3   2   1      663.38      688.37     44.98 o 
  -2   2   1     3626.38     3624.38    216.10 o 
  -1   2   1     6034.07     6285.50    151.58 o 
   0   2   1      680.44      672.52     14.58 o 
   1   2   1     6014.74     5765.15    289.48 o 
   2   2   1     3597.31     3346.44    185.03 o 
   3   2   1      668.10      639.97     61.74 o 
   4   2   1      864.31      780.21     62.07 o 
   5   2   1     1664.01     1513.24     25.92 o 
   6   2   1      682.48      584.75     10.88 o 
   7   2   1        2.59        3.89      1.02 o 
   8   2   1      249.62      247.06      5.23 o 
   9   2   1      343.30      346.64      6.57 o 
  10   2   1      114.38      118.81      4.44 o 
  11   2   1       41.81       38.47      3.63 o 
  12   2   1      194.41      209.54      7.88 o 
  13   2   1       38.89       53.83      4.78 o 
 -13   3   1      146.98      148.35      7.32 o 
 -12   3   1       55.73       58.13      4.60 o 
 -11   3   1       56.52       55.53      4.22 o 
 -10   3   1      105.68       98.22      9.35 o 
  -9   3   1       65.73       65.76      4.00 o 
  -8   3   1      614.07      589.15     29.10 o 
  -7   3   1     1184.01     1176.14    111.94 o 
  -6   3   1      346.62      423.38     41.40 o 
  -5   3   1     3218.48     3334.19    234.47 o 
  -4   3   1     2117.36     2249.00    151.91 o 
  -3   3   1      599.78      585.61     36.67 o 
  -2   3   1       11.22       23.02      1.63 o 
  -1   3   1     5371.37     5316.51     95.90 o 
   0   3   1     2010.08     1837.65     35.67 o 
   1   3   1     5400.61     5643.12    294.50 o 
   2   3   1       12.29       21.15      1.01 o 
   3   3   1      587.33      521.86     46.34 o 
   4   3   1     2123.13     2069.55    148.90 o 
   5   3   1     3203.38     3005.22    257.42 o 
   6   3   1      347.85      405.70     20.91 o 
   7   3   1     1189.53     1097.39     10.23 o 
   8   3   1      616.60      593.19     17.04 o 
   9   3   1       67.57       66.10      3.24 o 
  10   3   1      103.59      106.62      4.19 o 
  11   3   1       57.01       59.33      3.54 o 
  12   3   1       56.18       66.69      4.89 o 
  13   3   1      145.98      147.11      7.27 o 
 -13   4   1       45.96       53.45      4.94 o 
 -12   4   1      265.15      294.95      9.47 o 
 -11   4   1       79.08       75.17      3.95 o 
 -10   4   1      401.47      396.99     32.23 o 
  -9   4   1      413.20      398.77     23.37 o 
  -8   4   1      144.50      146.60     12.26 o 
  -7   4   1     1015.68      992.51     71.25 o 
  -6   4   1     1303.71     1295.52    103.76 o 
  -5   4   1      146.08      173.95     15.88 o 
  -4   4   1     3038.75     3032.95    253.49 o 
  -3   4   1      189.17      196.64     15.66 o 
  -2   4   1      233.96      263.71      8.62 o 
  -1   4   1      174.44      205.51      2.38 o 
   0   4   1       99.93      126.59      2.51 o 
   1   4   1      176.41      220.72     10.27 o 
   2   4   1      237.87      250.05     10.35 o 
   3   4   1      186.24      184.73     13.39 o 
   4   4   1     3075.48     2997.19    252.92 o 
   5   4   1      146.34      175.86     16.22 o 
   6   4   1     1304.80     1244.92    104.59 o 
   7   4   1     1002.58      944.69     52.69 o 
   8   4   1      143.77      139.25      4.25 o 
   9   4   1      411.62      397.50      7.47 o 
  10   4   1      404.75      402.64      7.83 o 
  11   4   1       80.29       76.27      3.99 o 
  12   4   1      265.11      281.63      9.22 o 
  13   4   1       46.11       54.28      4.96 o 
 -13   5   1      125.65      147.73     10.45 o 
 -12   5   1      211.87      258.59      7.76 o 
 -11   5   1      202.54      207.46      6.30 o 
 -10   5   1       69.44       68.31      5.43 o 
  -9   5   1       57.47       49.20      3.07 o 
  -8   5   1      453.39      447.64     34.91 o 
  -7   5   1      344.81      340.85     24.33 o 
  -6   5   1      631.69      648.73     48.22 o 
  -5   5   1     1307.16     1352.25    114.12 o 
  -4   5   1      132.60      143.10     11.90 o 
  -3   5   1     1645.66     1624.15    133.03 o 
  -2   5   1      384.58      426.15     15.58 o 
  -1   5   1      335.16      359.36      7.80 o 
   0   5   1      132.10      121.42      3.03 o 
   1   5   1      331.17      373.24     17.11 o 
   2   5   1      381.03      426.05     27.11 o 
   3   5   1     1648.09     1632.98    134.54 o 
   4   5   1      131.08      133.80      9.89 o 
   5   5   1     1298.66     1325.90    123.69 o 
   6   5   1      636.79      645.89     45.40 o 
   7   5   1      341.45      335.42     18.54 o 
   8   5   1      451.34      450.16     20.30 o 
   9   5   1       55.95       44.61      3.79 o 
  10   5   1       70.29       73.23      3.75 o 
  11   5   1      205.67      224.46      7.46 o 
  12   5   1      213.79      263.13      7.35 o 
  13   5   1      123.39      151.93     10.40 o 
 -12   6   1      156.32      197.14      6.68 o 
 -11   6   1      354.31      372.48     10.37 o 
 -10   6   1      192.67      189.49     12.13 o 
  -9   6   1      169.51      160.76     14.31 o 
  -8   6   1       12.44       15.27      2.49 o 
  -7   6   1       69.39       73.40      3.26 o 
  -6   6   1      424.43      455.88     34.12 o 
  -5   6   1      105.76      105.39      6.93 o 
  -4   6   1     1591.39     1630.09    128.07 o 
  -3   6   1      189.45      188.43      9.50 o 
  -2   6   1      338.38      328.20     10.03 o 
  -1   6   1     1018.50      949.25     18.10 o 
   0   6   1       18.76       13.99      1.11 o 
   1   6   1     1016.75     1009.77     58.77 o 
   2   6   1      346.19      339.94     22.32 o 
   3   6   1      185.89      182.45     19.71 o 
   4   6   1     1592.63     1609.39    141.72 o 
   5   6   1      103.31      102.57      7.33 o 
   6   6   1      433.20      453.73     37.04 o 
   7   6   1       71.70       75.49      2.78 o 
   8   6   1       12.48       14.44      1.61 o 
   9   6   1      163.82      145.61      4.86 o 
  10   6   1      188.58      170.13      5.51 o 
  11   6   1      350.51      357.86      8.21 o 
  12   6   1      158.16      203.63      6.72 o 
 -12   7   1       32.88       41.62      4.50 o 
 -11   7   1      285.97      299.58     11.48 o 
 -10   7   1      178.56      204.18     14.77 o 
  -9   7   1      174.25      189.10     10.69 o 
  -8   7   1       18.31       14.19      1.94 o 
  -7   7   1      126.99      125.90      8.41 o 
  -6   7   1        5.36        8.46      1.52 o 
  -5   7   1      950.15      997.24     85.54 o 
  -4   7   1      246.32      254.78     20.46 o 
  -3   7   1      855.01      809.69     63.08 o 
  -2   7   1      741.52      733.56     22.45 o 
  -1   7   1      339.15      346.96      7.68 o 
   0   7   1     1389.25     1234.53     40.67 o 
   1   7   1      339.76      354.71     16.17 o 
   2   7   1      734.17      703.86     40.45 o 
   3   7   1      858.67      842.74     65.46 o 
   4   7   1      246.26      254.69     19.92 o 
   5   7   1      951.67      996.13     78.86 o 
   6   7   1        5.57        6.90      1.19 o 
   7   7   1      128.26      132.48      6.90 o 
   8   7   1       18.83       14.88      1.70 o 
   9   7   1      175.53      187.83      9.27 o 
  10   7   1      182.18      192.66      5.99 o 
  11   7   1      287.39      310.09     11.94 o 
  12   7   1       33.36       43.33      4.76 o 
 -11   8   1       99.42      108.93      7.44 o 
 -10   8   1       37.98       45.28      4.15 o 
  -9   8   1       70.44       77.04      7.87 o 
  -8   8   1      117.62      107.67      8.15 o 
  -7   8   1      146.96      139.32      8.11 o 
  -6   8   1      171.88      175.21     13.93 o 
  -5   8   1      187.98      187.12     17.16 o 
  -4   8   1      830.61      852.99     72.28 o 
  -3   8   1      488.96      455.26     31.34 o 
  -2   8   1     1243.08     1384.18     46.53 o 
  -1   8   1     1187.21     1153.96     28.11 o 
   0   8   1        0.69        2.34      0.86 o 
   1   8   1     1186.34     1171.43     74.48 o 
   2   8   1     1236.54     1319.16     91.04 o 
   3   8   1      491.42      471.10     37.46 o 
   4   8   1      836.77      873.56     79.67 o 
   5   8   1      189.05      188.75     15.84 o 
   6   8   1      168.88      169.59     11.12 o 
   7   8   1      140.72      128.91     11.29 o 
   8   8   1      117.14      110.24      6.27 o 
   9   8   1       69.35       80.10      5.20 o 
  10   8   1       38.79       47.18      4.40 o 
  11   8   1       98.51      116.18      6.68 o 
 -11   9   1        7.90        9.43      4.36 o 
 -10   9   1       87.77      102.30      5.94 o 
  -9   9   1       40.15       32.91      3.34 o 
  -8   9   1       28.80       29.29      2.98 o 
  -7   9   1       75.93       73.47      5.41 o 
  -6   9   1       58.73       58.04      3.47 o 
  -5   9   1      214.90      242.14     22.34 o 
  -4   9   1      207.47      211.10     14.35 o 
  -3   9   1      846.59      825.26     62.31 o 
  -2   9   1     1151.50     1216.88     15.19 o 
  -1   9   1      320.98      318.21      6.72 o 
   0   9   1      803.73      814.54     17.07 o 
   1   9   1      322.96      317.81     13.26 o 
   2   9   1     1161.54     1146.07     56.12 o 
   3   9   1      853.53      843.24     52.05 o 
   4   9   1      208.85      212.19     15.04 o 
   5   9   1      211.33      229.85     17.60 o 
   6   9   1       62.10       63.02      4.53 o 
   7   9   1       76.86       84.35      4.55 o 
   8   9   1       29.92       35.90      3.56 o 
   9   9   1       39.72       34.70      3.11 o 
  10   9   1       85.68      103.75      5.76 o 
  11   9   1        8.70        8.97      4.66 o 
 -10  10   1       28.72       39.87      4.62 o 
  -9  10   1      256.04      326.19     22.67 o 
  -8  10   1       38.87       35.12      3.98 o 
  -7  10   1       62.37       60.49      5.46 o 
  -6  10   1      252.06      250.02     20.83 o 
  -5  10   1      273.07      274.13     23.48 o 
  -4  10   1      246.42      252.30     22.97 o 
  -3  10   1      991.68     1036.15     80.29 o 
  -2  10   1       83.56       90.20      7.05 o 
  -1  10   1      506.93      522.89     22.01 o 
   0  10   1       19.29       14.32      1.58 o 
   1  10   1      495.64      485.32     22.98 o 
   2  10   1       83.51       77.79      4.19 o 
   3  10   1      983.29     1100.65     68.60 o 
   4  10   1      248.45      261.55     16.31 o 
   5  10   1      269.12      281.50     25.12 o 
   6  10   1      255.93      264.31     22.95 o 
   7  10   1       58.24       58.14      3.72 o 
   8  10   1       38.78       40.52      3.29 o 
   9  10   1      254.37      305.27     16.70 o 
  10  10   1       28.66       39.92      6.46 o 
  -9  11   1       61.32       73.69      5.72 o 
  -8  11   1      447.15      574.21     20.32 o 
  -7  11   1      187.03      213.54      8.01 o 
  -6  11   1      786.70      904.16     66.77 o 
  -5  11   1       34.63       37.04      5.24 o 
  -4  11   1       19.53       19.30      4.30 o 
  -3  11   1      177.27      180.83     10.39 o 
  -2  11   1       33.51       37.17      3.93 o 
  -1  11   1      226.44      262.26      7.39 o 
   0  11   1        2.79        2.26      1.34 o 
   1  11   1      227.92      262.12      9.98 o 
   2  11   1       34.75       38.69      3.35 o 
   3  11   1      175.53      185.60     20.65 o 
   4  11   1       19.52       19.65      2.34 o 
   5  11   1       34.12       36.71      9.40 o 
   6  11   1      799.47      804.01     56.88 o 
   7  11   1      185.05      190.00      7.66 o 
   8  11   1      449.79      485.32     44.35 o 
   9  11   1       62.10       82.50      8.56 o 
  -8  12   1       56.90       67.33      5.59 o 
  -7  12   1      488.51      627.32     51.75 o 
  -6  12   1      152.84      177.60     17.01 o 
  -5  12   1       19.54       25.62      6.25 o 
  -4  12   1       10.00        8.21      2.45 o 
  -3  12   1       96.47      115.05     10.94 o 
  -2  12   1       46.64       48.91      5.62 o 
  -1  12   1      134.82      150.05      6.09 o 
   0  12   1        2.07        0.53      1.61 o 
   1  12   1      139.42      149.21      6.03 o 
   2  12   1       47.52       45.86      5.43 o 
   3  12   1       95.80       96.23      7.79 o 
   4  12   1       10.31        6.66      3.43 o 
   5  12   1       19.61       19.47      4.77 o 
   6  12   1      154.52      147.32     10.30 o 
   7  12   1      480.37      471.57     17.68 o 
  -6  13   1       52.52       62.97      8.66 o 
  -5  13   1       70.35       70.12      8.71 o 
  -4  13   1        7.42        7.43      2.72 o 
  -3  13   1      101.82      119.90      8.61 o 
  -2  13   1      424.84      502.77     16.04 o 
  -1  13   1       11.07       13.32      3.95 o 
   0  13   1      214.68      251.13     11.48 o 
   1  13   1       11.32       11.58      4.00 o 
   3  13   1      101.72      102.79      8.35 o 
   4  13   1        7.45        0.36      3.33 o 
   5  13   1       69.84       67.94      7.99 o 
   6  13   1       52.66       59.54      7.58 o 
  -4  14   1        4.17        5.28      4.00 o 
   4  14   1        4.20        5.02      4.25 o 
   0   0   2      997.76     1072.55     38.38 o 
   1   0   2       26.04       10.26      2.50 o 
   2   0   2     2254.93     2331.86    107.99 o 
   3   0   2      422.94      369.10     15.25 o 
   4   0   2        0.00        4.11      2.47 o 
   5   0   2      216.91      235.40     22.62 o 
   6   0   2      316.06      234.93     20.18 o 
   7   0   2      998.18     1053.26     29.92 o 
   8   0   2      478.52      452.36     13.37 o 
   9   0   2      187.74      164.61      5.83 o 
  10   0   2       14.81       11.37      2.32 o 
  11   0   2       24.59       27.37      3.19 o 
  12   0   2       52.45       59.04      4.87 o 
  13   0   2        7.51        4.87      2.49 o 
 -13   1   2       35.00       46.10      4.54 o 
 -12   1   2      159.54      190.26      7.54 o 
 -11   1   2       35.53       36.64      3.57 o 
 -10   1   2      357.38      332.13      8.66 o 
  -9   1   2      214.13      196.75      6.36 o 
  -8   1   2       89.74       79.59      3.93 o 
  -7   1   2      996.44      938.96     35.90 o 
  -6   1   2     1667.22     1679.17     78.77 o 
  -5   1   2      134.36      126.72      6.09 o 
  -4   1   2      477.83      446.94     24.02 o 
  -3   1   2       62.56       87.15      5.63 o 
  -2   1   2     1020.85     1052.91     59.33 o 
  -1   1   2    26505.50    25825.38   1485.32 o 
   0   1   2      229.62      240.69      7.55 o 
   1   1   2    26541.96    25367.74   2675.44 o 
   2   1   2     1015.44      954.07     52.05 o 
   3   1   2       62.64       74.46      1.78 o 
   4   1   2      475.33      405.11     10.79 o 
   5   1   2      133.38      121.60      2.84 o 
   6   1   2     1673.00     1561.31     48.66 o 
   7   1   2      983.47      922.49     24.71 o 
   8   1   2       88.70       78.64      3.08 o 
   9   1   2      225.95      173.51     28.83 o 
  10   1   2      354.47      342.75      8.73 o 
  11   1   2       33.44       35.44      3.49 o 
  12   1   2      158.32      190.89      7.50 o 
  13   1   2       34.45       45.24      4.46 o 
 -13   2   2       81.36      105.27      9.79 o 
 -12   2   2       11.20       11.07      3.33 o 
 -11   2   2       48.50       48.38      5.56 o 
 -10   2   2      382.03      350.42     23.83 o 
  -9   2   2       18.89       18.46      2.48 o 
  -8   2   2     1495.41     1399.52     69.12 o 
  -7   2   2      549.16      575.57     36.68 o 
  -6   2   2      442.69      384.21     23.19 o 
  -5   2   2      340.93      289.95     14.24 o 
  -4   2   2      781.29      884.29     49.34 o 
  -3   2   2      216.92      235.41     12.87 o 
  -2   2   2     1096.85     1203.88     48.14 o 
  -1   2   2    11403.05    12081.51    316.28 o 
   0   2   2    10248.03    10213.29    192.01 o 
   1   2   2    11413.68    11392.53    454.05 o 
   2   2   2     1071.89     1087.28     89.57 o 
   3   2   2      215.43      194.81      5.39 o 
   4   2   2      780.12      770.14     18.66 o 
   5   2   2      343.19      266.25      4.20 o 
   6   2   2      452.29      357.77      5.32 o 
   7   2   2      551.79      565.07     14.69 o 
   8   2   2     1489.36     1444.92     25.86 o 
   9   2   2       17.72       15.80      1.91 o 
  10   2   2      385.15      381.78     11.89 o 
  11   2   2       47.84       51.91      4.13 o 
  12   2   2       11.55       13.71      3.33 o 
  13   2   2       81.56       89.09      5.87 o 
 -13   3   2       13.56       20.90      5.84 o 
 -12   3   2       24.20       24.61      3.42 o 
 -11   3   2       88.95       97.70      7.02 o 
 -10   3   2      228.41      227.93     13.83 o 
  -9   3   2     1391.19     1331.24     87.72 o 
  -8   3   2     1305.97     1299.84     89.17 o 
  -7   3   2     2906.60     2860.70    247.10 o 
  -6   3   2     1885.52     1899.68    138.72 o 
  -5   3   2     1026.01     1119.22     69.70 o 
  -4   3   2     1320.80     1433.10     86.87 o 
  -3   3   2       58.06       83.65      3.29 o 
  -2   3   2      838.37      964.73     38.40 o 
  -1   3   2     2947.81     3001.86     42.52 o 
   0   3   2    11903.13    11769.24    262.51 o 
   1   3   2     2999.41     2906.41    108.68 o 
   2   3   2      832.94      863.49     64.89 o 
   3   3   2       55.18       72.93      4.71 o 
   4   3   2     1308.51     1271.16     65.21 o 
   5   3   2     1032.60      979.54     18.85 o 
   6   3   2     1884.89     1733.19     26.51 o 
   7   3   2     2922.22     2677.61     41.12 o 
   8   3   2     1299.79     1234.49     27.10 o 
   9   3   2     1396.51     1380.01     22.37 o 
  10   3   2      228.12      241.10      6.02 o 
  11   3   2       87.31       88.02      4.08 o 
  12   3   2       22.88       27.21      3.57 o 
  13   3   2       12.92       15.50      4.05 o 
 -13   4   2      156.52      192.56      8.35 o 
 -12   4   2        2.06        1.14      2.00 o 
 -11   4   2       16.63       20.11      3.04 o 
 -10   4   2      309.46      303.38     32.15 o 
  -9   4   2      338.02      326.42     28.68 o 
  -8   4   2      441.39      425.71     42.40 o 
  -7   4   2      659.61      701.39     54.09 o 
  -6   4   2     1213.97     1159.90     98.50 o 
  -5   4   2     1432.59     1424.44    113.30 o 
  -4   4   2      179.77      175.10      9.11 o 
  -3   4   2       31.75       36.93      2.47 o 
  -2   4   2      609.76      578.51     19.46 o 
  -1   4   2     1776.10     1813.38     27.96 o 
   0   4   2     1080.86     1149.15     15.96 o 
   1   4   2     1774.34     1785.61     48.87 o 
   2   4   2      603.82      498.97     41.56 o 
   3   4   2       29.57       27.33      2.66 o 
   4   4   2      181.56      165.03      7.29 o 
   5   4   2     1413.97     1335.71     75.28 o 
   6   4   2     1209.53     1099.12     49.30 o 
   7   4   2      661.06      657.58      8.16 o 
   8   4   2      452.05      417.77      7.04 o 
   9   4   2      334.34      314.86      6.57 o 
  10   4   2      314.13      330.88      7.13 o 
  11   4   2       15.60       19.04      2.42 o 
  12   4   2        1.93        1.04      2.03 o 
  13   4   2      156.80      191.77      8.22 o 
 -12   5   2       69.54       86.72      4.66 o 
 -11   5   2       43.74       37.64      3.86 o 
 -10   5   2      127.92      135.21      7.24 o 
  -9   5   2      445.85      445.17     36.92 o 
  -8   5   2       52.92       43.87      2.97 o 
  -7   5   2      464.54      452.60     42.00 o 
  -6   5   2      281.81      290.52     19.93 o 
  -5   5   2       45.06       54.74      6.76 o 
  -4   5   2     1053.67     1026.68     82.59 o 
  -3   5   2     1772.19     1981.54     76.34 o 
  -2   5   2     3402.71     3542.47    113.29 o 
  -1   5   2       97.30      102.79      1.99 o 
   0   5   2      426.08      480.46     11.15 o 
   1   5   2       96.31      101.66      2.81 o 
   2   5   2     3390.09     3366.85    189.31 o 
   3   5   2     1770.36     1798.36    114.70 o 
   4   5   2     1059.44     1017.15     63.68 o 
   5   5   2       46.73       54.44      2.50 o 
   6   5   2      283.63      283.29     16.59 o 
   7   5   2      464.25      442.92     20.06 o 
   8   5   2       52.67       42.60      2.69 o 
   9   5   2      444.56      430.78     14.53 o 
  10   5   2      125.65      128.29      4.72 o 
  11   5   2       45.33       41.02      3.22 o 
  12   5   2       66.85       86.54      4.58 o 
 -12   6   2       51.19       49.67      3.87 o 
 -11   6   2       83.08       79.28      6.74 o 
 -10   6   2      204.34      212.36     17.75 o 
  -9   6   2      171.96      165.00     11.23 o 
  -8   6   2      544.57      541.21     45.55 o 
  -7   6   2      149.49      156.14      9.64 o 
  -6   6   2       97.01       93.13      7.13 o 
  -5   6   2      896.02      902.46     63.45 o 
  -4   6   2      244.06      237.60     15.15 o 
  -3   6   2      909.63      891.09     36.11 o 
  -2   6   2     1672.64     1735.16     61.10 o 
  -1   6   2     1738.67     1776.01     16.89 o 
   0   6   2      320.92      304.70      4.16 o 
   1   6   2     1734.42     1804.85     53.57 o 
   2   6   2     1685.06     1645.79     86.35 o 
   3   6   2      914.58      856.50     42.70 o 
   4   6   2      245.33      241.93     14.53 o 
   5   6   2      892.26      881.07     45.65 o 
   6   6   2      101.71       90.79      4.69 o 
   7   6   2      147.63      154.25      6.19 o 
   8   6   2      554.42      507.47      8.14 o 
   9   6   2      173.44      164.93      5.07 o 
  10   6   2      205.18      205.93      5.98 o 
  11   6   2       81.30       79.76      5.40 o 
  12   6   2       52.06       54.20      4.94 o 
 -12   7   2      139.58      169.35      7.90 o 
 -11   7   2       20.02       26.52      2.98 o 
 -10   7   2        9.99        9.04      2.50 o 
  -9   7   2       84.44      104.63      8.02 o 
  -8   7   2       57.24       56.18      4.84 o 
  -7   7   2       22.99       21.80      3.91 o 
  -6   7   2       13.50       22.81      3.71 o 
  -5   7   2      135.17      128.00     11.29 o 
  -4   7   2     1611.27     1651.95    126.56 o 
  -3   7   2     1394.99     1460.87     76.99 o 
  -2   7   2      431.29      429.45      5.81 o 
  -1   7   2     1629.54     1629.83     22.80 o 
   0   7   2        3.27       15.24      1.32 o 
   1   7   2     1634.13     1679.36     50.34 o 
   2   7   2      428.29      411.52     18.46 o 
   3   7   2     1384.08     1339.52    109.32 o 
   4   7   2     1598.27     1632.86    104.45 o 
   5   7   2      137.61      123.39      6.32 o 
   6   7   2       11.75       19.36      1.57 o 
   7   7   2       23.68       22.42      1.77 o 
   8   7   2       56.15       59.30      3.29 o 
   9   7   2       87.75       99.23      5.36 o 
  10   7   2        9.72        7.31      2.49 o 
  11   7   2       19.30       26.09      3.73 o 
  12   7   2      139.52      177.99      8.24 o 
 -11   8   2       36.96       39.76      4.34 o 
 -10   8   2      127.46      139.08     14.02 o 
  -9   8   2       13.89       17.85      2.99 o 
  -8   8   2       91.00       85.69      8.20 o 
  -7   8   2       42.12       44.47      3.97 o 
  -6   8   2      100.40       84.90      9.99 o 
  -5   8   2       67.45       52.00      5.18 o 
  -4   8   2      389.36      396.27     30.25 o 
  -3   8   2     2060.90     2040.68    122.52 o 
  -2   8   2      165.32      169.02      7.20 o 
  -1   8   2      414.73      463.20      6.94 o 
   0   8   2       20.61       20.44      1.35 o 
   1   8   2      417.53      471.85     16.96 o 
   2   8   2      162.52      162.67      6.12 o 
   3   8   2     2072.97     2075.36    180.81 o 
   4   8   2      387.93      395.75     23.29 o 
   5   8   2       72.71       61.20      3.13 o 
   6   8   2      104.11       90.37      5.85 o 
   7   8   2       40.30       47.41      5.03 o 
   8   8   2       92.09       93.16      6.58 o 
   9   8   2       13.19       15.22      2.30 o 
  10   8   2      129.93      140.45      8.25 o 
  11   8   2       36.01       39.26      4.50 o 
 -11   9   2        2.01        7.28      3.69 o 
 -10   9   2      325.34      338.82     37.09 o 
  -9   9   2       85.65       94.39      6.58 o 
  -8   9   2       17.64       19.98      2.45 o 
  -7   9   2      107.55       96.69      7.44 o 
  -6   9   2      337.63      346.37     24.64 o 
  -5   9   2      418.12      408.62     34.50 o 
  -4   9   2      906.71      868.54     58.54 o 
  -3   9   2       35.07       35.45      2.48 o 
  -2   9   2      352.77      325.83     16.37 o 
  -1   9   2      306.01      328.09      8.33 o 
   0   9   2        1.07        0.94      0.92 o 
   1   9   2      313.37      341.30     11.03 o 
   2   9   2      346.07      311.56     10.10 o 
   3   9   2       36.62       38.68      4.87 o 
   4   9   2      895.01      940.51     60.53 o 
   5   9   2      421.72      447.91     34.28 o 
   6   9   2      338.66      362.66     26.94 o 
   7   9   2      110.19      104.95      4.42 o 
   8   9   2       18.19       23.85      2.57 o 
   9   9   2       87.95      105.37      6.15 o 
  10   9   2      324.95      331.56     20.60 o 
  11   9   2        2.32        7.28      4.30 o 
 -10  10   2      113.00      145.89     23.70 o 
  -9  10   2       61.78       71.96      5.27 o 
  -8  10   2       42.25       51.76      4.41 o 
  -7  10   2       65.77       60.80      5.30 o 
  -6  10   2       51.59       55.11      6.89 o 
  -5  10   2      572.57      588.91     48.60 o 
  -4  10   2      350.56      349.98     19.31 o 
  -3  10   2      352.51      355.18     19.93 o 
  -2  10   2      152.43      153.39      7.43 o 
  -1  10   2        5.28        4.80      1.88 o 
   0  10   2       73.00       81.75      2.83 o 
   1  10   2        5.49        7.10      1.41 o 
   2  10   2      155.22      146.14      7.74 o 
   3  10   2      355.56      333.58     11.73 o 
   4  10   2      353.79      371.49     16.50 o 
   5  10   2      566.90      585.36     41.43 o 
   6  10   2       50.89       49.62      4.16 o 
   7  10   2       64.50       60.28      5.46 o 
   8  10   2       43.14       46.59      4.29 o 
   9  10   2       63.51       67.02      5.20 o 
  10  10   2      112.79      138.55     10.30 o 
  -9  11   2       25.00       33.92      4.40 o 
  -8  11   2       40.52       54.96      4.91 o 
  -7  11   2       71.80       73.23      8.02 o 
  -6  11   2       18.95       20.84      2.92 o 
  -5  11   2        8.21       11.01      2.09 o 
  -4  11   2      907.28      912.87     77.78 o 
  -3  11   2       27.18       35.51      4.40 o 
  -2  11   2      189.30      170.87      9.84 o 
  -1  11   2      111.80      119.54      5.31 o 
   0  11   2       41.19       47.20      3.69 o 
   1  11   2      110.09      109.46      5.38 o 
   2  11   2      184.20      162.33      8.56 o 
   3  11   2       26.89       33.87      4.82 o 
   4  11   2      911.26      862.22     20.14 o 
   5  11   2        7.83        7.89      3.48 o 
   6  11   2       19.67       16.50      4.56 o 
   7  11   2       71.77       65.74      7.38 o 
   8  11   2       40.04       35.77      6.15 o 
  -8  12   2       58.85       77.12      5.96 o 
  -7  12   2      189.38      244.41     15.58 o 
  -6  12   2        4.56        5.96      2.63 o 
  -5  12   2      304.39      335.37     30.72 o 
  -4  12   2       32.36       36.63      3.50 o 
  -3  12   2      110.63      117.30      8.09 o 
  -2  12   2      168.74      179.48     15.17 o 
  -1  12   2       78.89       91.37      5.07 o 
   0  12   2       51.11       48.70      3.97 o 
   1  12   2       80.82       93.29      5.08 o 
   2  12   2      170.25      171.91      9.22 o 
   3  12   2      118.40      110.94      8.15 o 
   4  12   2       31.21       31.67      5.28 o 
   5  12   2      299.82      314.72     13.68 o 
   6  12   2        4.49        3.69      3.69 o 
   7  12   2      191.93      194.51     11.99 o 
  -6  13   2       41.23       50.57      8.33 o 
  -5  13   2      233.89      286.26     15.09 o 
  -4  13   2      152.10      177.72      7.55 o 
  -3  13   2        9.69        5.29      2.56 o 
  -2  13   2      481.71      497.83     44.41 o 
  -1  13   2        3.56        3.59      2.43 o 
   0  13   2        1.56        0.98      2.08 o 
   1  13   2        3.71        4.28      2.23 o 
   3  13   2        9.22        5.38      3.74 o 
   4  13   2      152.42      149.62     10.09 o 
   5  13   2      232.13      226.74     12.40 o 
   6  13   2       42.45       41.20      6.71 o 
  -4  14   2       91.34      125.24      6.92 o 
  -3  14   2      146.62      167.04     10.61 o 
  -2  14   2       57.67       82.55      7.99 o 
  -1  14   2        6.80        6.81      4.05 o 
   0  14   2        5.56        5.64      3.79 o 
   1  14   2        7.56       11.84      4.30 o 
   2  14   2       57.57       83.98      7.99 o 
   1   0   3     3132.28     3527.68     52.47 o 
   2   0   3       68.87       41.14      2.68 o 
   3   0   3      657.69      677.85     31.78 o 
   4   0   3      440.21      479.72     26.68 o 
   5   0   3      980.51     1086.56     40.88 o 
   6   0   3      166.47      160.41     10.76 o 
   7   0   3       91.89       68.80      3.33 o 
   8   0   3      212.78      233.04      4.96 o 
   9   0   3       19.34       14.97      2.30 o 
  10   0   3       16.96       12.48      2.39 o 
  11   0   3       15.32        8.24      2.25 o 
  12   0   3      125.03      135.50      6.50 o 
  13   0   3      189.87      210.91      8.46 o 
 -13   1   3      177.54      216.27      8.59 o 
 -12   1   3        2.52        8.65      2.57 o 
 -11   1   3       28.90       27.50      3.46 o 
 -10   1   3       79.54       82.22      4.60 o 
  -9   1   3      971.91      862.87     33.43 o 
  -8   1   3      222.25      240.77      6.56 o 
  -7   1   3      234.43      260.17     13.76 o 
  -6   1   3      742.45      808.23     45.27 o 
  -5   1   3       13.26       20.57      1.38 o 
  -4   1   3      966.87      998.11     61.44 o 
  -3   1   3     1505.52     1659.42    101.56 o 
  -2   1   3      296.25      301.28     12.00 o 
  -1   1   3     5235.64     5430.06    178.94 o 
   0   1   3      530.95      527.44     30.35 o 
   1   1   3     5213.16     5246.76    223.64 o 
   2   1   3      301.04      302.69      9.05 o 
   3   1   3     1509.33     1560.03     92.35 o 
   4   1   3      973.80      919.72     34.55 o 
   5   1   3       16.83       21.14      1.42 o 
   6   1   3      749.83      771.39     26.63 o 
   7   1   3      227.83      247.38      4.78 o 
   8   1   3      221.10      248.14     14.67 o 
   9   1   3      978.20      922.90     31.63 o 
  10   1   3       78.52       77.70      4.53 o 
  11   1   3       30.58       29.76      3.33 o 
  12   1   3        2.99        4.79      2.25 o 
  13   1   3      176.73      217.57      8.60 o 
 -13   2   3       45.35       46.80      4.64 o 
 -12   2   3      190.39      208.22      9.53 o 
 -11   2   3      103.04       99.59      5.40 o 
 -10   2   3      136.66      142.92      7.66 o 
  -9   2   3       17.72       28.14      4.53 o 
  -8   2   3      525.02      550.13     35.07 o 
  -7   2   3       75.17       88.15      7.47 o 
  -6   2   3      833.41      933.24     56.21 o 
  -5   2   3     2444.32     2566.00    144.06 o 
  -4   2   3     1533.92     1704.02     88.06 o 
  -3   2   3     1555.23     1789.39     79.69 o 
  -2   2   3      265.63      243.09     12.61 o 
  -1   2   3     1619.16     1715.96     42.01 o 
   0   2   3    12176.14    12726.57    302.77 o 
   1   2   3     1629.81     1622.26     60.45 o 
   2   2   3      265.72      224.25      5.84 o 
   3   2   3     1570.63     1553.60     50.03 o 
   4   2   3     1498.52     1428.51     33.53 o 
   5   2   3     2463.52     2350.39     60.31 o 
   6   2   3      823.08      840.79     22.46 o 
   7   2   3       72.93       85.92      3.00 o 
   8   2   3      524.82      524.50     21.10 o 
   9   2   3       16.89       24.35      2.21 o 
  10   2   3      133.81      144.08      4.74 o 
  11   2   3      100.46       91.09      7.56 o 
  12   2   3      195.41      200.61      7.74 o 
  13   2   3       45.93       46.88      4.58 o 
 -13   3   3      109.50      134.99      7.12 o 
 -12   3   3       17.09       15.24      3.79 o 
 -11   3   3      180.46      188.50     14.37 o 
 -10   3   3       27.88       25.23      3.01 o 
  -9   3   3      327.99      295.05     21.62 o 
  -8   3   3       28.26       28.34      3.10 o 
  -7   3   3      144.30      156.38     12.93 o 
  -6   3   3       27.48       39.67      2.30 o 
  -5   3   3       75.70       67.90      3.46 o 
  -4   3   3      812.07      922.56     42.64 o 
  -3   3   3      860.10     1052.64     52.35 o 
  -2   3   3     1092.65     1183.17     45.52 o 
  -1   3   3     2197.70     2178.86    152.71 o 
   0   3   3      377.42      452.10      8.08 o 
   1   3   3     2183.95     2340.75     61.68 o 
   2   3   3     1082.34     1082.96     54.37 o 
   3   3   3      883.16      852.85     67.53 o 
   4   3   3      823.79      786.25     12.59 o 
   5   3   3       68.26       54.03      2.43 o 
   6   3   3       28.28       38.79      2.31 o 
   7   3   3      146.09      148.29      3.91 o 
   8   3   3       27.38       24.31      2.04 o 
   9   3   3      329.14      293.71      6.24 o 
  10   3   3       28.94       30.89      3.01 o 
  11   3   3      183.06      194.07     11.88 o 
  12   3   3       16.79       17.27      3.07 o 
  13   3   3      107.60      138.33      7.08 o 
 -12   4   3      154.26      175.57     13.19 o 
 -11   4   3       87.47       86.90      5.22 o 
 -10   4   3       13.36        9.11      2.24 o 
  -9   4   3       52.47       55.44      4.34 o 
  -8   4   3      341.10      348.02     36.09 o 
  -7   4   3      607.48      586.04     49.46 o 
  -6   4   3      286.88      292.57     21.42 o 
  -5   4   3      975.41     1225.38     81.64 o 
  -4   4   3       34.17       40.20      1.98 o 
  -3   4   3      613.84      604.92     25.22 o 
  -2   4   3     1799.23     1890.24     62.09 o 
  -1   4   3      626.60      692.20      5.93 o 
   0   4   3      203.60      253.35      2.85 o 
   1   4   3      620.21      687.96     23.47 o 
   2   4   3     1802.70     1753.61     94.53 o 
   3   4   3      605.27      534.24     43.89 o 
   4   4   3       30.38       32.66      2.29 o 
   5   4   3      985.78     1045.43      8.70 o 
   6   4   3      283.13      262.57      5.84 o 
   7   4   3      603.37      559.59     16.96 o 
   8   4   3      337.20      325.92      9.98 o 
   9   4   3       50.27       53.05      3.31 o 
  10   4   3       13.49       13.82      2.08 o 
  11   4   3       85.91       88.21      4.28 o 
  12   4   3      151.31      166.22     10.66 o 
 -12   5   3       76.12       81.85      5.58 o 
 -11   5   3      262.96      265.87     32.79 o 
 -10   5   3      214.89      228.76     20.63 o 
  -9   5   3       16.65       14.52      2.07 o 
  -8   5   3       59.93       65.05      5.57 o 
  -7   5   3       13.40       16.14      1.84 o 
  -6   5   3      271.34      248.56     18.73 o 
  -5   5   3      492.92      545.92     41.02 o 
  -4   5   3      396.10      394.66     21.75 o 
  -3   5   3      151.72      142.65      6.07 o 
  -2   5   3      205.78      221.99      3.84 o 
  -1   5   3     2425.21     2280.75    102.49 o 
   0   5   3       34.66       27.86      1.08 o 
   1   5   3     2433.10     2491.08     77.32 o 
   2   5   3      207.60      207.52     11.79 o 
   3   5   3      149.74      127.67      9.07 o 
   4   5   3      389.28      355.20     19.84 o 
   5   5   3      499.43      530.41     26.51 o 
   6   5   3      277.88      251.18     11.80 o 
   7   5   3       14.97       16.97      1.72 o 
   8   5   3       62.67       67.06      3.19 o 
   9   5   3       16.25       12.29      1.89 o 
  10   5   3      215.39      212.17     10.86 o 
  11   5   3      262.24      274.20      8.88 o 
  12   5   3       76.05       88.14      5.87 o 
 -12   6   3      110.47      123.48     10.35 o 
 -11   6   3      145.47      192.96     16.38 o 
 -10   6   3      103.42      133.71     12.47 o 
  -9   6   3       79.10       79.16      7.20 o 
  -8   6   3      290.91      268.79     23.30 o 
  -7   6   3      389.09      369.63     30.20 o 
  -6   6   3      133.19      152.54     12.29 o 
  -5   6   3        6.02        4.00      1.19 o 
  -4   6   3      890.01      978.37     84.58 o 
  -3   6   3      315.43      355.81     13.74 o 
  -2   6   3     1220.50     1306.05     30.15 o 
  -1   6   3      442.72      503.36      6.38 o 
   0   6   3      128.72       99.56      2.62 o 
   1   6   3      445.75      517.54     16.48 o 
   2   6   3     1228.10     1263.52     57.42 o 
   3   6   3      309.85      313.95     17.93 o 
   4   6   3      905.97      939.99     56.13 o 
   5   6   3        6.94        6.49      0.96 o 
   6   6   3      133.66      149.65      8.84 o 
   7   6   3      380.89      334.28     11.43 o 
   8   6   3      287.76      261.04      7.60 o 
   9   6   3       78.75       79.93      4.74 o 
  10   6   3      106.65      129.28      6.14 o 
  11   6   3      148.14      194.29     11.48 o 
  12   6   3      108.71      126.35      6.90 o 
 -12   7   3       35.45       33.77      6.00 o 
 -11   7   3       79.37      110.63      7.89 o 
 -10   7   3       64.00       67.37      6.62 o 
  -9   7   3       18.19       14.76      2.21 o 
  -8   7   3       58.93       49.94      5.49 o 
  -7   7   3       62.97       52.49      7.74 o 
  -6   7   3       94.21       94.94      7.38 o 
  -5   7   3       81.52       87.44      7.43 o 
  -4   7   3      295.69      257.11     20.08 o 
  -3   7   3      586.01      637.88     43.45 o 
  -2   7   3      133.70      123.28      3.16 o 
  -1   7   3      118.30      118.58      2.54 o 
   0   7   3      131.41      136.20      2.59 o 
   1   7   3      116.18      121.49      3.08 o 
   2   7   3      131.06      119.21      5.25 o 
   3   7   3      590.76      654.80     36.12 o 
   4   7   3      291.69      286.61     39.20 o 
   5   7   3       77.06       83.09      8.91 o 
   6   7   3       90.30       94.73      7.10 o 
   7   7   3       62.87       57.84      3.27 o 
   8   7   3       56.90       49.47      4.89 o 
   9   7   3       17.82       13.99      2.72 o 
  10   7   3       62.37       59.17      4.66 o 
  11   7   3       79.81      109.34      6.30 o 
  12   7   3       36.07       40.99      6.66 o 
 -11   8   3       35.44       46.13      7.54 o 
 -10   8   3       21.71       14.56      3.36 o 
  -9   8   3       26.84       24.03      2.73 o 
  -8   8   3       23.28       24.33      4.85 o 
  -7   8   3      552.59      569.11     48.25 o 
  -6   8   3      108.76      119.13     10.95 o 
  -5   8   3      178.06      183.10     15.11 o 
  -4   8   3      275.75      294.12     19.57 o 
  -3   8   3      431.83      404.69     28.33 o 
  -2   8   3      113.30      102.75      4.40 o 
  -1   8   3      224.53      223.22      5.32 o 
   0   8   3       14.82       20.19      1.62 o 
   1   8   3      221.68      226.63     10.34 o 
   2   8   3      109.67      100.07      6.30 o 
   3   8   3      436.86      439.41     31.50 o 
   4   8   3      272.97      331.65     27.39 o 
   5   8   3      181.24      200.93     15.46 o 
   6   8   3      107.58      117.39      5.64 o 
   7   8   3      559.67      608.15     37.74 o 
   8   8   3       22.68       26.01      2.51 o 
   9   8   3       24.42       20.94      3.17 o 
  10   8   3       20.50       12.73      2.95 o 
  11   8   3       34.27       41.62      4.64 o 
 -10   9   3      173.84      203.20     16.91 o 
  -9   9   3       51.93       53.35      6.95 o 
  -8   9   3        6.78        5.54      1.89 o 
  -7   9   3      162.25      162.61     15.03 o 
  -6   9   3       90.70       89.63      6.80 o 
  -5   9   3       96.66       73.15      9.14 o 
  -4   9   3      271.74      281.81     26.66 o 
  -3   9   3      262.24      282.27     17.61 o 
  -2   9   3      434.30      428.68     12.09 o 
  -1   9   3        4.45        5.47      1.76 o 
   0   9   3       19.52       26.26      4.89 o 
   1   9   3        4.66        7.12      1.61 o 
   2   9   3      426.53      392.52     25.13 o 
   3   9   3      265.60      281.05     10.45 o 
   4   9   3      271.36      266.66     10.56 o 
   5   9   3       99.28       86.44      4.59 o 
   6   9   3       89.85       84.79      4.67 o 
   7   9   3      165.02      166.39      6.92 o 
   8   9   3        6.59        6.46      2.30 o 
   9   9   3       51.58       53.49      4.66 o 
  10   9   3      174.36      206.45      8.43 o 
 -10  10   3        7.26        1.23      3.23 o 
  -9  10   3      183.16      202.90     19.88 o 
  -8  10   3        4.71        7.90      2.11 o 
  -7  10   3      115.62      124.54     12.12 o 
  -6  10   3       88.93      100.13      9.95 o 
  -5  10   3       44.92       50.31      3.23 o 
  -4  10   3       39.98       48.93      3.24 o 
  -3  10   3       42.48       40.45      4.51 o 
  -2  10   3      393.87      435.36     16.68 o 
  -1  10   3       31.74       45.72      3.62 o 
   0  10   3      146.40      186.78      4.86 o 
   1  10   3       34.92       41.05      3.26 o 
   2  10   3      398.26      413.10     12.50 o 
   3  10   3       42.27       36.33      4.77 o 
   4  10   3       38.75       44.94      5.33 o 
   5  10   3       46.80       39.35      5.28 o 
   6  10   3       86.65      104.07      8.04 o 
   7  10   3      110.84      107.25      8.35 o 
   8  10   3        5.16        6.61      3.74 o 
   9  10   3      183.50      204.65     11.99 o 
  -9  11   3       33.49       29.29      5.18 o 
  -8  11   3       98.93      136.42     13.37 o 
  -7  11   3       56.50       46.90      3.53 o 
  -6  11   3       33.13       37.53      4.20 o 
  -5  11   3       53.04       51.03      5.35 o 
  -4  11   3       25.82       24.37      2.55 o 
  -3  11   3       38.62       45.23      5.62 o 
  -2  11   3      530.01      504.99     34.04 o 
  -1  11   3       47.61       42.90      3.73 o 
   0  11   3      153.60      138.94      5.83 o 
   1  11   3       48.06       43.68      3.55 o 
   2  11   3      526.74      489.55     14.24 o 
   3  11   3       39.86       46.48      5.59 o 
   4  11   3       26.48       21.26      4.41 o 
   5  11   3       53.76       51.86      6.20 o 
   6  11   3       34.92       40.53      5.89 o 
   7  11   3       57.14       47.45      6.51 o 
   8  11   3       97.73      122.26      9.74 o 
  -8  12   3       29.62       28.64      5.79 o 
  -7  12   3       68.26       85.55     10.76 o 
  -6  12   3       94.85      106.19     13.31 o 
  -5  12   3       23.54       27.18      4.39 o 
  -4  12   3       36.31       39.93      3.18 o 
  -3  12   3       40.93       39.74      4.59 o 
  -2  12   3       16.70       21.37      2.61 o 
  -1  12   3       35.05       27.12      3.28 o 
   0  12   3        9.84        4.51      2.08 o 
   1  12   3       33.76       21.85      3.12 o 
   2  12   3       17.49       21.21      4.20 o 
   3  12   3       39.05       39.25      5.43 o 
   4  12   3       36.73       35.77      5.53 o 
   5  12   3       23.67       26.29      5.18 o 
   6  12   3       93.27       81.78      8.04 o 
   7  12   3       70.97       79.73      8.30 o 
  -6  13   3      203.56      275.83     28.23 o 
  -5  13   3       36.91       37.14      6.17 o 
  -4  13   3       44.73       52.46      5.83 o 
  -3  13   3       98.40      101.49     10.05 o 
  -2  13   3       20.44       18.93      2.57 o 
  -1  13   3       12.53       15.22      3.00 o 
   0  13   3       62.03       73.10      5.05 o 
   1  13   3       12.72       16.02      3.03 o 
   3  13   3       98.23      107.14      8.35 o 
   4  13   3       44.62       48.17      6.46 o 
   5  13   3       37.63       33.26      5.94 o 
   6  13   3      205.21      214.65     12.66 o 
  -4  14   3        7.14       10.36      3.28 o 
  -3  14   3      124.49      137.23      8.35 o 
  -2  14   3        5.16        2.49      2.48 o 
  -1  14   3      262.80      339.30     11.66 o 
   0  14   3       59.79       65.94      5.22 o 
   1  14   3      261.15      333.37     14.50 o 
   2  14   3        5.53        3.02      3.74 o 
   0   0   4     1542.46     1649.89     61.72 o 
   1   0   4     1622.57     1700.71     35.52 o 
   2   0   4      112.17       82.60      4.31 o 
   3   0   4      678.78      724.62     31.57 o 
   4   0   4     1643.32     1851.52     94.22 o 
   5   0   4     1358.69     1501.10    110.44 o 
   6   0   4       62.88       65.15      3.70 o 
   7   0   4       35.98       59.93      4.71 o 
   8   0   4      142.96      124.43      4.85 o 
   9   0   4        6.52        5.60      1.79 o 
  10   0   4       23.52       19.44      2.75 o 
  11   0   4       29.93       31.47      3.48 o 
  12   0   4       49.44       42.37      4.15 o 
  13   0   4       51.85       69.52      5.84 o 
 -13   1   4       11.92       20.06      3.50 o 
 -12   1   4        6.39        8.69      2.66 o 
 -11   1   4       10.70       12.78      2.63 o 
 -10   1   4       23.88       24.01      2.94 o 
  -9   1   4        1.89        1.51      1.54 o 
  -8   1   4      101.01      123.62      5.40 o 
  -7   1   4      477.43      432.79     29.17 o 
  -6   1   4      128.53      155.36      7.37 o 
  -5   1   4      846.32      986.01     60.15 o 
  -4   1   4      444.21      508.63     25.00 o 
  -3   1   4      497.87      588.00     26.86 o 
  -2   1   4     1032.01     1075.37     46.08 o 
  -1   1   4     3313.69     2904.64    232.52 o 
   0   1   4     3369.10     3337.76    128.94 o 
   1   1   4     3311.66     3154.97    154.44 o 
   2   1   4     1045.28      993.06    101.80 o 
   3   1   4      492.54      531.94     23.07 o 
   4   1   4      442.22      482.92     25.44 o 
   5   1   4      840.49      883.58     43.53 o 
   6   1   4      130.00      156.24      5.93 o 
   7   1   4      486.22      440.58     17.87 o 
   8   1   4       99.49      116.95      5.67 o 
   9   1   4        1.84        2.11      1.24 o 
  10   1   4       25.33       24.27      2.96 o 
  11   1   4       11.00       15.93      2.77 o 
  12   1   4        6.38        5.83      2.37 o 
  13   1   4       12.39       18.29      3.51 o 
 -13   2   4        0.13       -3.10      3.97 o 
 -12   2   4       21.35       35.97      5.84 o 
 -11   2   4       13.37       12.16      2.57 o 
 -10   2   4       53.22       39.97      3.53 o 
  -9   2   4      640.29      664.14     52.50 o 
  -8   2   4       26.00       10.00      1.63 o 
  -7   2   4      265.27      307.41     16.70 o 
  -6   2   4      414.55      390.17     21.05 o 
  -5   2   4      870.52      970.45     50.72 o 
  -4   2   4      127.03      159.09      8.37 o 
  -3   2   4      770.42      815.49     49.52 o 
  -2   2   4       90.51      106.09      5.03 o 
  -1   2   4     1874.20     2119.76     51.25 o 
   0   2   4       60.82       41.51      1.50 o 
   1   2   4     1865.31     1901.49    132.34 o 
   2   2   4       94.16       97.50      6.59 o 
   3   2   4      775.39      787.84     35.05 o 
   4   2   4      128.14      138.26      5.29 o 
   5   2   4      866.45      831.40     31.79 o 
   6   2   4      412.68      356.77     10.12 o 
   7   2   4      270.51      292.94      9.69 o 
   8   2   4       29.74       11.81      1.58 o 
   9   2   4      630.03      684.15     29.79 o 
  10   2   4       57.13       47.11      3.05 o 
  11   2   4       12.77       11.61      2.54 o 
  12   2   4       21.88       30.96      3.72 o 
  13   2   4        0.13        0.37      2.20 o 
 -13   3   4        5.52        9.53      4.25 o 
 -12   3   4       49.09       49.55      6.10 o 
 -11   3   4       67.28       77.47      4.93 o 
 -10   3   4      146.08      136.43     11.68 o 
  -9   3   4      786.80      759.70     67.33 o 
  -8   3   4      179.90      226.18     16.69 o 
  -7   3   4      712.46      676.18     56.33 o 
  -6   3   4      692.16      649.41     39.46 o 
  -5   3   4      404.29      430.28     18.82 o 
  -4   3   4      346.66      405.87     17.38 o 
  -3   3   4      547.35      585.71     22.34 o 
  -2   3   4      624.42      768.99     59.52 o 
  -1   3   4      781.52      878.21     19.72 o 
   0   3   4     3998.33     4478.76     98.62 o 
   1   3   4      784.06      803.37     25.83 o 
   2   3   4      614.50      684.44     42.70 o 
   3   3   4      555.98      542.44     28.59 o 
   4   3   4      349.32      348.15      7.86 o 
   5   3   4      405.07      366.42      7.45 o 
   6   3   4      695.47      563.54     12.61 o 
   7   3   4      707.48      639.43     17.90 o 
   8   3   4      182.37      223.70      8.54 o 
   9   3   4      793.12      746.53     10.34 o 
  10   3   4      142.48      139.53      4.79 o 
  11   3   4       66.50       80.72      4.06 o 
  12   3   4       48.44       55.75      6.87 o 
 -12   4   4       38.85       49.51      6.48 o 
 -11   4   4       41.32       41.25      4.23 o 
 -10   4   4      185.60      183.92     10.27 o 
  -9   4   4      631.66      661.94     46.87 o 
  -8   4   4     1185.96     1179.12    112.56 o 
  -7   4   4      194.11      211.07     14.48 o 
  -6   4   4      283.15      256.30     16.11 o 
  -5   4   4      416.82      457.79     24.16 o 
  -4   4   4        1.19        3.07      0.57 o 
  -3   4   4       20.77       29.32      1.30 o 
  -2   4   4     1115.16     1272.16     46.13 o 
  -1   4   4     1808.93     1929.48     21.15 o 
   0   4   4     1127.98     1320.69     24.05 o 
   1   4   4     1788.85     1946.85     52.01 o 
   2   4   4     1133.00     1253.64     58.10 o 
   3   4   4       20.41       27.02      1.49 o 
   4   4   4        1.50        2.75      0.66 o 
   5   4   4      414.93      395.70     11.72 o 
   6   4   4      281.82      249.85      5.57 o 
   7   4   4      196.55      209.06      8.80 o 
   8   4   4     1183.45     1113.40     32.78 o 
   9   4   4      629.08      668.10     20.21 o 
  10   4   4      184.79      174.18      6.79 o 
  11   4   4       43.38       49.00      4.25 o 
  12   4   4       39.72       52.57      6.76 o 
 -12   5   4       34.34       28.84      3.86 o 
 -11   5   4       81.47       85.31      9.43 o 
 -10   5   4       65.67       56.62      5.91 o 
  -9   5   4      183.99      188.58     11.33 o 
  -8   5   4      352.98      401.62     28.67 o 
  -7   5   4       93.46       84.89      6.30 o 
  -6   5   4      187.45      211.88     15.00 o 
  -5   5   4      290.79      295.62     21.75 o 
  -4   5   4      354.91      413.60     22.33 o 
  -3   5   4     1043.11     1084.71     49.77 o 
  -2   5   4      415.79      452.02      8.96 o 
  -1   5   4      727.94      663.42     10.55 o 
   0   5   4        1.93       16.29      0.94 o 
   1   5   4      712.87      630.82     18.70 o 
   2   5   4      427.46      430.44     17.51 o 
   3   5   4     1033.61     1003.51     52.23 o 
   4   5   4      346.94      377.53     30.77 o 
   5   5   4      286.98      266.58      4.54 o 
   6   5   4      184.45      201.85      4.35 o 
   7   5   4       99.35       85.81      7.33 o 
   8   5   4      350.51      377.88     12.84 o 
   9   5   4      190.38      196.54     10.86 o 
  10   5   4       63.36       52.37      4.24 o 
  11   5   4       83.00      101.05     11.12 o 
  12   5   4       35.40       24.43      3.80 o 
 -12   6   4       65.26       66.25      7.43 o 
 -11   6   4       13.66       12.82      2.38 o 
 -10   6   4       90.42       91.45      8.64 o 
  -9   6   4       56.75       58.08      7.18 o 
  -8   6   4       42.74       49.36      3.12 o 
  -7   6   4      239.32      227.38     22.12 o 
  -6   6   4       32.71       17.97      1.93 o 
  -5   6   4      379.68      332.57     32.36 o 
  -4   6   4       78.40       95.76      8.76 o 
  -3   6   4      407.79      436.76     22.01 o 
  -2   6   4     1181.48     1265.94     28.66 o 
  -1   6   4      678.55      687.77      7.23 o 
   0   6   4     1871.49     2138.40     34.06 o 
   1   6   4      668.10      660.56     23.67 o 
   2   6   4     1191.20     1281.88     75.21 o 
   3   6   4      409.81      443.87     30.43 o 
   4   6   4       75.43      101.27      7.79 o 
   5   6   4      388.11      356.07     26.57 o 
   6   6   4       35.41       20.12      2.34 o 
   7   6   4      238.39      214.14      6.54 o 
   8   6   4       43.57       51.16      3.78 o 
   9   6   4       54.44       53.36      6.35 o 
  10   6   4       87.53       80.88      5.14 o 
  11   6   4       14.21        9.17      2.88 o 
  12   6   4       67.03       83.08      5.99 o 
 -11   7   4      120.87      120.66      9.09 o 
 -10   7   4       39.91       35.36      3.15 o 
  -9   7   4       40.95       47.86      6.42 o 
  -8   7   4       12.37       12.55      2.20 o 
  -7   7   4       18.26       11.74      1.93 o 
  -6   7   4       86.31      108.51      8.58 o 
  -5   7   4      189.16      191.53     15.98 o 
  -4   7   4      352.88      315.13     16.64 o 
  -3   7   4      685.81      663.06     41.10 o 
  -2   7   4     1236.69     1321.88     30.74 o 
  -1   7   4       39.99       47.19      2.27 o 
   0   7   4        0.36        2.30      0.73 o 
   1   7   4       42.47       49.48      3.28 o 
   2   7   4     1237.28     1218.48     15.11 o 
   3   7   4      688.71      717.37     32.86 o 
   4   7   4      360.88      335.57     24.50 o 
   5   7   4      187.71      169.67     38.19 o 
   6   7   4       83.67      109.87      7.48 o 
   7   7   4       19.38       10.55      2.20 o 
   8   7   4       12.18       13.28      2.49 o 
   9   7   4       42.04       44.85      3.95 o 
  10   7   4       39.40       31.24      3.69 o 
  11   7   4      123.01      123.29      6.75 o 
 -11   8   4      137.52      123.64      9.58 o 
 -10   8   4       14.94       21.57      2.82 o 
  -9   8   4       31.45       32.62      3.00 o 
  -8   8   4       11.56       16.68      2.34 o 
  -7   8   4       46.90       37.16      2.91 o 
  -6   8   4      103.68      135.11      8.35 o 
  -5   8   4      167.08      143.45      9.61 o 
  -4   8   4      107.21       82.47      6.66 o 
  -3   8   4      341.68      324.84     27.04 o 
  -2   8   4       85.77       63.61      3.73 o 
  -1   8   4       27.49       39.95      2.31 o 
   0   8   4      454.03      403.87     15.58 o 
   1   8   4       29.52       37.05      2.79 o 
   2   8   4       82.20       65.09      3.62 o 
   3   8   4      329.67      300.27     10.35 o 
   4   8   4      111.63       83.21      6.15 o 
   5   8   4      168.77      132.46      7.79 o 
   6   8   4      100.79      119.58      5.21 o 
   7   8   4       48.56       40.77      4.51 o 
   8   8   4       11.48       17.38      2.77 o 
   9   8   4       31.54       28.48      3.49 o 
  10   8   4       15.25       17.81      3.25 o 
  11   8   4      138.48      150.00      8.99 o 
 -10   9   4        8.03        6.10      2.18 o 
  -9   9   4       81.92      100.85      8.27 o 
  -8   9   4       17.25       15.07      2.68 o 
  -7   9   4      114.17      112.96     11.82 o 
  -6   9   4      274.33      302.38     29.61 o 
  -5   9   4      102.00       73.84      4.09 o 
  -4   9   4      556.05      530.09     38.90 o 
  -3   9   4      570.15      548.12     31.62 o 
  -2   9   4      104.96      123.66      5.22 o 
  -1   9   4       79.50       72.00      4.11 o 
   0   9   4        9.10       10.33      3.20 o 
   1   9   4       79.69       73.43      3.91 o 
   2   9   4      108.46      131.93      5.18 o 
   3   9   4      569.67      510.46     13.94 o 
   4   9   4      560.44      493.50     14.40 o 
   5   9   4      105.93       80.65      6.66 o 
   6   9   4      271.88      263.99     11.58 o 
   7   9   4      114.84      109.81      8.15 o 
   8   9   4       16.64       21.78      4.66 o 
   9   9   4       82.86      103.76      8.71 o 
  10   9   4        8.99        8.25      4.15 o 
  -9  10   4       59.60       61.18      8.25 o 
  -8  10   4       55.68       63.84      4.35 o 
  -7  10   4       18.57       18.60      2.55 o 
  -6  10   4      181.01      168.35     16.03 o 
  -5  10   4      164.99      166.91      9.45 o 
  -4  10   4      146.07      126.13      9.35 o 
  -3  10   4      112.84       97.73      5.89 o 
  -2  10   4      330.26      354.34      8.86 o 
  -1  10   4      126.80      128.67      5.56 o 
   0  10   4       44.79       50.32      3.75 o 
   1  10   4      124.74      121.13      5.09 o 
   2  10   4      333.74      335.01     11.53 o 
   3  10   4      106.03      105.04      7.22 o 
   4  10   4      150.29      128.87      8.10 o 
   5  10   4      161.19      167.61      9.48 o 
   6  10   4      184.41      162.12      9.79 o 
   7  10   4       18.79       18.29      4.56 o 
   8  10   4       54.94       60.41      7.12 o 
   9  10   4       58.61       65.90      7.69 o 
  -8  11   4       90.16      107.19     12.48 o 
  -7  11   4        9.93       17.06      3.29 o 
  -6  11   4      132.98      139.77     10.97 o 
  -5  11   4       78.60       90.13      8.07 o 
  -4  11   4      102.73       93.33      5.95 o 
  -3  11   4       11.15       12.07      2.08 o 
  -2  11   4       52.89       47.72      5.93 o 
  -1  11   4       87.27       86.00      4.89 o 
   0  11   4       90.82      105.95      5.31 o 
   1  11   4       88.87       88.99      4.74 o 
   2  11   4       50.87       44.94      5.38 o 
   3  11   4       12.29       16.24      4.00 o 
   4  11   4      102.15       92.39      7.53 o 
   5  11   4       77.77       91.05      7.74 o 
   6  11   4      133.92      136.91      9.53 o 
   7  11   4        9.28       16.09      4.71 o 
   8  11   4       90.79      101.76      9.17 o 
  -7  12   4       25.05       19.64      3.93 o 
  -6  12   4      123.99      124.41     11.39 o 
  -5  12   4      122.76      124.20      8.84 o 
  -4  12   4       63.41       84.52      9.37 o 
  -3  12   4      284.36      251.91     19.12 o 
  -2  12   4       22.43       30.65      3.56 o 
  -1  12   4       19.25       15.38      4.59 o 
   0  12   4       83.58       86.45      5.14 o 
   1  12   4       19.92       16.76      2.90 o 
   3  12   4      281.57      240.11     11.32 o 
   4  12   4       62.63       80.45      7.53 o 
   5  12   4      126.86      131.02      9.48 o 
   6  12   4      121.48      122.05      9.63 o 
   7  12   4       25.98       22.55      5.59 o 
  -6  13   4      165.02      184.46     30.10 o 
  -5  13   4       71.05       92.05      7.53 o 
  -4  13   4       62.06       68.07      4.47 o 
  -3  13   4      137.10      166.60      8.86 o 
  -2  13   4       40.60       42.43      4.02 o 
  -1  13   4       17.06       12.50      2.94 o 
   0  13   4        2.71       -0.45      2.61 o 
   1  13   4       16.72       14.69      3.06 o 
   4  13   4       65.97       59.03      7.12 o 
   5  13   4       68.80       94.38      8.76 o 
   6  13   4      164.32      182.21     11.89 o 
  -3  14   4       66.23       59.47      6.58 o 
  -2  14   4       37.16       26.49      4.71 o 
  -1  14   4       26.66       27.58      4.00 o 
   0  14   4       90.31       99.22      6.18 o 
   1  14   4       25.45       27.52      5.74 o 
   2  14   4       38.42       23.47      5.48 o 
   1   0   5       85.62       93.94      3.49 o 
   2   0   5     1545.98     1484.91    101.50 o 
   3   0   5      319.18      294.60     19.91 o 
   4   0   5       11.40       15.56      1.15 o 
   5   0   5      417.30      469.83     23.12 o 
   6   0   5       80.43       90.97      4.61 o 
   7   0   5       50.96       23.24      1.81 o 
   8   0   5       15.16        7.74      1.43 o 
   9   0   5      266.89      225.16     18.11 o 
  10   0   5       11.41       14.01      2.51 o 
  11   0   5       29.79       30.75      3.46 o 
  12   0   5       47.35       64.50      4.89 o 
  13   0   5       27.02       21.37      4.87 o 
 -13   1   5      192.32      260.92     13.17 o 
 -12   1   5       78.84       84.05      5.54 o 
 -11   1   5       11.73       14.13      2.73 o 
 -10   1   5      119.21      107.12      5.61 o 
  -9   1   5      131.32      121.15      9.74 o 
  -8   1   5      507.06      488.73     39.19 o 
  -7   1   5       34.04       37.71      4.70 o 
  -6   1   5       35.52       29.03      3.42 o 
  -5   1   5      551.43      590.05     27.67 o 
  -4   1   5      987.90     1118.68     49.39 o 
  -3   1   5      106.17      109.49      5.04 o 
  -2   1   5      308.43      287.75     12.26 o 
  -1   1   5     1255.81     1219.15     61.52 o 
   0   1   5      757.02      775.03     29.13 o 
   1   1   5     1255.25     1226.35     52.56 o 
   2   1   5      315.86      300.29     14.38 o 
   3   1   5       97.86       98.07      6.08 o 
   4   1   5     1002.82     1048.71     60.71 o 
   5   1   5      537.56      549.28     37.72 o 
   6   1   5       37.67       32.69      2.78 o 
   7   1   5       32.32       41.08      3.19 o 
   8   1   5      510.67      484.25     18.22 o 
   9   1   5      129.12      126.83      7.03 o 
  10   1   5      116.62      113.77      5.42 o 
  11   1   5       13.48       12.76      2.68 o 
  12   1   5       76.15       87.42     11.91 o 
 -13   2   5       59.30       63.54      7.48 o 
 -12   2   5       19.74       24.88      3.57 o 
 -11   2   5       45.72       43.36      4.66 o 
 -10   2   5      234.55      216.22     31.03 o 
  -9   2   5      279.84      212.55     24.85 o 
  -8   2   5      230.79      225.66     24.85 o 
  -7   2   5      906.17      870.70     56.17 o 
  -6   2   5      357.71      419.61     24.97 o 
  -5   2   5     1814.12     1858.52    126.48 o 
  -4   2   5      677.34      623.89     48.45 o 
  -3   2   5       69.74       64.83      2.85 o 
  -2   2   5      224.15      251.67     12.73 o 
  -1   2   5     1040.11     1098.69     24.92 o 
   0   2   5     1170.63     1170.37    101.54 o 
   1   2   5     1033.71      965.47     77.85 o 
   2   2   5      214.96      224.60     14.11 o 
   3   2   5       68.86       61.66      2.89 o 
   4   2   5      656.42      606.21     30.34 o 
   5   2   5     1839.51     1740.39     88.14 o 
   6   2   5      347.59      360.28     12.73 o 
   7   2   5      905.42      807.93     28.69 o 
   8   2   5      232.28      216.70     10.33 o 
   9   2   5      282.60      237.33      8.95 o 
  10   2   5      239.14      230.40     10.53 o 
  11   2   5       45.01       48.37      4.56 o 
  12   2   5       17.74       24.70      5.23 o 
 -12   3   5        5.64       12.50      3.01 o 
 -11   3   5      154.18      171.23     24.54 o 
 -10   3   5       44.08       38.11      3.66 o 
  -9   3   5      125.71      118.31     11.70 o 
  -8   3   5      510.58      529.07     43.02 o 
  -7   3   5       76.66       90.47      5.88 o 
  -6   3   5      537.20      516.16     29.64 o 
  -5   3   5      342.14      353.85     16.17 o 
  -4   3   5      291.93      389.70     20.95 o 
  -3   3   5      936.27     1021.94     52.05 o 
  -2   3   5      172.12      193.38      7.63 o 
  -1   3   5      286.07      284.93      5.42 o 
   0   3   5        0.18        1.18      0.62 o 
   1   3   5      289.13      260.71     12.48 o 
   2   3   5      170.64      181.00     10.94 o 
   3   3   5      915.26      947.82     38.89 o 
   4   3   5      301.03      374.29     15.94 o 
   5   3   5      328.07      294.30      4.74 o 
   6   3   5      543.58      482.37     13.66 o 
   7   3   5       73.50       78.32      3.06 o 
   8   3   5      507.02      496.29     20.71 o 
   9   3   5      124.19      127.80      4.39 o 
  10   3   5       42.43       36.12      3.57 o 
  11   3   5      153.27      175.26     17.60 o 
  12   3   5        5.86        8.40      4.00 o 
 -12   4   5       60.34       67.94      5.27 o 
 -11   4   5       30.42       37.64      7.97 o 
 -10   4   5      274.23      280.15     19.36 o 
  -9   4   5      409.53      396.12     35.69 o 
  -8   4   5      202.38      190.41     16.81 o 
  -7   4   5       42.58       45.60      5.18 o 
  -6   4   5      272.05      279.77     23.29 o 
  -5   4   5      160.54      142.62     10.49 o 
  -4   4   5      146.71      176.10     10.12 o 
  -3   4   5      189.61      193.32     11.28 o 
  -2   4   5      893.59      982.11     40.64 o 
  -1   4   5     1256.69     1298.30     27.00 o 
   0   4   5      507.54      513.44     15.14 o 
   1   4   5     1269.21     1232.11     21.52 o 
   2   4   5      907.78      954.20     37.83 o 
   3   4   5      182.89      163.92      5.72 o 
   4   4   5      146.72      149.79      2.97 o 
   5   4   5      164.45      128.40      4.10 o 
   6   4   5      271.90      263.08     21.14 o 
   7   4   5       45.01       43.85      3.33 o 
   8   4   5      205.26      182.56      6.94 o 
   9   4   5      415.50      397.34     21.50 o 
  10   4   5      276.55      272.87     22.60 o 
  11   4   5       31.72       34.81      3.87 o 
  12   4   5       58.26       68.87      5.47 o 
 -12   5   5       86.41      115.69     11.63 o 
 -11   5   5      400.69      460.26     38.63 o 
 -10   5   5      114.14      117.23      8.76 o 
  -9   5   5      156.34      150.04     11.52 o 
  -8   5   5      268.14      269.33     19.73 o 
  -7   5   5      358.08      340.59     26.11 o 
  -6   5   5       94.04       87.16      8.56 o 
  -5   5   5      166.86      180.71     14.65 o 
  -4   5   5       42.32       68.66      3.49 o 
  -3   5   5      599.48      729.34     32.14 o 
  -2   5   5     1916.03     1900.58     85.08 o 
  -1   5   5     1987.13     2002.12     33.84 o 
   0   5   5     1518.36     1719.13     52.00 o 
   1   5   5     1977.54     1918.65     25.78 o 
   2   5   5     1906.09     1854.44     88.56 o 
   3   5   5      614.87      669.99     13.07 o 
   4   5   5       45.86       63.20      2.99 o 
   5   5   5      168.51      191.49      8.20 o 
   6   5   5       89.61       77.06      4.84 o 
   7   5   5      353.68      311.30     11.38 o 
   8   5   5      265.91      258.57      7.52 o 
   9   5   5      154.34      140.89     10.38 o 
  10   5   5      111.01      114.03      5.94 o 
  11   5   5      395.60      454.29     11.54 o 
  12   5   5       88.87      134.29     12.68 o 
 -11   6   5       11.79       10.40      2.41 o 
 -10   6   5       21.45       25.46      2.80 o 
  -9   6   5       13.06       20.27      2.43 o 
  -8   6   5      121.64      132.07     12.81 o 
  -7   6   5      526.21      502.58     37.91 o 
  -6   6   5      186.72      160.08     16.18 o 
  -5   6   5     1025.74      941.31     79.62 o 
  -4   6   5      760.22      737.94     56.23 o 
  -3   6   5      541.06      547.79     23.58 o 
  -2   6   5       22.83       31.87      5.21 o 
  -1   6   5      102.63      115.13      2.78 o 
   0   6   5       43.10       21.07      1.60 o 
   1   6   5       99.58      102.74      5.18 o 
   2   6   5       21.78       26.13      3.23 o 
   3   6   5      531.89      492.54      7.43 o 
   4   6   5      749.75      703.35      9.64 o 
   5   6   5     1017.97      816.58     88.49 o 
   6   6   5      184.11      145.99      5.24 o 
   7   6   5      536.25      486.91      9.81 o 
   8   6   5      122.75      129.82      5.65 o 
   9   6   5       14.39       17.90      2.90 o 
  10   6   5       21.53       21.51      3.30 o 
  11   6   5       11.96       15.34      3.22 o 
  12   6   5      148.49      190.90     15.45 o 
 -11   7   5       69.81       68.99      7.70 o 
 -10   7   5       19.10       34.76      3.21 o 
  -9   7   5        8.00       11.03      2.11 o 
  -8   7   5       18.89       12.97      3.48 o 
  -7   7   5      149.22      146.54     18.25 o 
  -6   7   5      143.26      169.56     17.60 o 
  -5   7   5      234.46      241.14     21.90 o 
  -4   7   5      165.24      138.91      6.96 o 
  -3   7   5      209.58      169.98     12.11 o 
  -2   7   5       41.87       46.41      2.03 o 
  -1   7   5        4.66        4.43      0.96 o 
   0   7   5      338.00      351.74     11.79 o 
   1   7   5        5.66        4.58      1.42 o 
   2   7   5       41.21       45.30      4.15 o 
   3   7   5      202.28      166.12      7.79 o 
   4   7   5      168.41      147.93      7.69 o 
   5   7   5      240.39      250.36     10.20 o 
   6   7   5      141.71      138.01     18.65 o 
   7   7   5      149.75      140.00      5.71 o 
   8   7   5       20.41       16.55      2.71 o 
   9   7   5        8.89       14.24      2.71 o 
  10   7   5       19.80       30.81      3.75 o 
  11   7   5       68.75       66.05      5.37 o 
 -10   8   5       79.82       98.55      7.53 o 
  -9   8   5       16.94       17.79      2.57 o 
  -8   8   5      103.08       96.43      9.05 o 
  -7   8   5       31.71       35.04      3.49 o 
  -6   8   5       90.78       80.91      6.38 o 
  -5   8   5      180.49      175.43     15.93 o 
  -4   8   5      353.22      365.61     28.85 o 
  -3   8   5       66.59       64.55      3.20 o 
  -2   8   5      166.61      200.62     10.81 o 
  -1   8   5      267.74      312.26      6.09 o 
   0   8   5      110.44      111.94      8.33 o 
   1   8   5      273.85      311.70     16.37 o 
   2   8   5      173.25      185.55      5.88 o 
   3   8   5       65.66       67.48      5.64 o 
   4   8   5      349.61      352.18     12.04 o 
   5   8   5      180.11      172.48      9.02 o 
   6   8   5       89.91       80.29      6.71 o 
   7   8   5       32.20       29.31      4.82 o 
   8   8   5       99.85       87.47      7.53 o 
   9   8   5       15.68       21.67      4.71 o 
  10   8   5       80.56       97.10      8.66 o 
 -10   9   5       57.29       67.79      7.48 o 
  -9   9   5       48.98       52.22      3.84 o 
  -8   9   5       21.32       14.91      3.39 o 
  -7   9   5       13.34       11.82      2.12 o 
  -6   9   5        8.25       14.89      2.19 o 
  -5   9   5      226.87      234.40     16.98 o 
  -4   9   5       43.32       45.69      5.51 o 
  -3   9   5      561.26      559.88     34.97 o 
  -2   9   5      181.20      207.04      6.77 o 
  -1   9   5      219.76      201.96      6.63 o 
   0   9   5      252.48      203.09      6.08 o 
   1   9   5      218.59      188.88      6.09 o 
   2   9   5      182.77      209.78      9.12 o 
   3   9   5      559.43      553.65     14.91 o 
   4   9   5       41.76       38.74      4.92 o 
   5   9   5      222.87      225.41     10.56 o 
   6   9   5        7.46       13.42      3.89 o 
   7   9   5       12.59        7.02      3.48 o 
   8   9   5       20.73       13.27      4.25 o 
   9   9   5       49.17       46.27      6.56 o 
  -9  10   5       35.01       49.35      8.43 o 
  -8  10   5       21.37       24.64      5.41 o 
  -7  10   5       73.13       86.73      8.55 o 
  -6  10   5       25.35       22.31      2.64 o 
  -5  10   5       24.07       19.12      2.97 o 
  -4  10   5       27.10       25.12      4.18 o 
  -3  10   5      326.38      303.69     20.87 o 
  -2  10   5      372.44      389.01      9.56 o 
  -1  10   5      238.86      183.18      6.65 o 
   0  10   5        6.87        2.82      1.74 o 
   1  10   5      230.65      169.74      6.12 o 
   2  10   5      374.54      363.45     12.30 o 
   3  10   5      324.85      308.31     11.84 o 
   4  10   5       26.60       25.72      4.56 o 
   5  10   5       25.18       23.62      4.51 o 
   6  10   5       26.43       24.70      4.87 o 
   7  10   5       74.83       84.70      7.84 o 
   8  10   5       23.04       27.31      5.48 o 
   9  10   5       35.93       43.55      6.76 o 
  -8  11   5       56.70       66.00     12.94 o 
  -7  11   5      164.69      155.02     11.86 o 
  -6  11   5       35.13       48.23      3.63 o 
  -5  11   5       19.98       22.89      2.71 o 
  -4  11   5       23.96       19.79      4.16 o 
  -3  11   5        3.38        2.92      1.59 o 
  -2  11   5       25.83       30.80      2.80 o 
  -1  11   5       81.40       99.30      5.31 o 
   0  11   5        3.46       11.99      2.58 o 
   1  11   5       82.40       98.59      7.43 o 
   2  11   5       26.56       27.36      4.51 o 
   3  11   5        3.90        4.51      2.97 o 
   4  11   5       23.78       18.50      4.41 o 
   5  11   5       20.55       18.45      4.61 o 
   6  11   5       33.80       43.40      6.20 o 
   7  11   5      164.94      149.37     10.45 o 
   8  11   5       56.16       61.44      7.63 o 
  -7  12   5      142.03      159.56     10.71 o 
  -6  12   5       99.67       93.64     10.29 o 
  -5  12   5      151.19      165.79     16.09 o 
  -4  12   5        1.16       -0.08      1.56 o 
  -3  12   5       59.07       56.08      3.79 o 
  -2  12   5       65.17       64.85      3.92 o 
  -1  12   5       29.86       29.39      3.54 o 
   0  12   5        0.08        0.88      1.77 o 
   1  12   5       27.86       26.79      3.44 o 
   3  12   5       59.39       62.97      6.92 o 
   4  12   5        1.09       -0.26      2.92 o 
   5  12   5      151.71      179.44     11.07 o 
   6  12   5       97.26       89.41      8.66 o 
  -5  13   5       55.42       53.61      4.10 o 
  -4  13   5       17.76       10.93      2.47 o 
  -3  13   5       13.15       14.65      2.66 o 
  -2  13   5       24.20       24.30      2.97 o 
  -1  13   5       75.07       69.44      5.22 o 
   0  13   5        2.71       -0.05      2.01 o 
   1  13   5       76.68       63.55      5.00 o 
   4  13   5       17.83       14.81      4.77 o 
   5  13   5       54.53       41.91      6.66 o 
  -2  14   5       22.31       22.30      3.09 o 
  -1  14   5       63.48      102.22      6.41 o 
   0  14   5       82.59       91.99      6.18 o 
   1  14   5       62.46       98.48      8.97 o 
   2  14   5       21.12       20.70      5.43 o 
   0   0   6     7928.39     8254.27    292.47 o 
   1   0   6     3504.56     3520.11    156.72 o 
   2   0   6      135.52      120.03      3.59 o 
   3   0   6      794.11      838.36     42.06 o 
   4   0   6     1007.75      962.69     81.46 o 
   5   0   6        4.54       15.19      1.05 o 
   6   0   6      202.19      183.42     10.99 o 
   7   0   6        6.23       11.87      1.54 o 
   8   0   6      179.71      154.14     12.16 o 
   9   0   6        2.77        3.29      1.41 o 
  10   0   6        0.06       -0.49      1.45 o 
  11   0   6        1.01        0.40      1.75 o 
  12   0   6        7.15       11.75      3.18 o 
 -13   1   6        6.65       13.07      4.51 o 
 -12   1   6       19.18       23.26      3.56 o 
 -11   1   6       74.40       79.18     10.04 o 
 -10   1   6      175.40      183.36     11.38 o 
  -9   1   6       68.87       49.09      5.94 o 
  -8   1   6      250.91      291.50     23.94 o 
  -7   1   6      548.38      567.96     36.63 o 
  -6   1   6      231.66      251.69     12.44 o 
  -5   1   6      775.90      899.42     43.61 o 
  -4   1   6      380.52      419.79     19.59 o 
  -3   1   6      628.45      711.91     33.48 o 
  -2   1   6     1419.06     1404.11     82.49 o 
  -1   1   6     1670.83     1519.75     78.63 o 
   0   1   6     4983.76     4937.27    228.32 o 
   1   1   6     1672.76     1564.26     81.40 o 
   2   1   6     1421.21     1400.16     59.18 o 
   3   1   6      633.95      732.96     12.20 o 
   4   1   6      381.55      409.28     20.28 o 
   5   1   6      779.03      847.03     50.46 o 
   6   1   6      237.75      237.43     17.55 o 
   7   1   6      540.70      518.98     28.68 o 
   8   1   6      252.76      299.89     17.81 o 
   9   1   6       73.68       54.43      3.14 o 
  10   1   6      170.02      186.78     16.86 o 
  11   1   6       76.39       71.22      7.02 o 
  12   1   6       19.51       29.21      5.59 o 
 -12   2   6       35.73       45.49      4.49 o 
 -11   2   6       67.45       56.10     10.15 o 
 -10   2   6       11.77       11.01      2.53 o 
  -9   2   6      859.83      902.38     78.50 o 
  -8   2   6      938.32      892.44     83.43 o 
  -7   2   6      885.12      938.83     53.14 o 
  -6   2   6      804.90      856.48     55.48 o 
  -5   2   6      399.70      432.10     21.16 o 
  -4   2   6      950.33     1133.06     53.89 o 
  -3   2   6      435.14      436.26     21.06 o 
  -2   2   6      136.83      144.36      7.32 o 
  -1   2   6     1552.30     1512.08     73.36 o 
   0   2   6     6128.66     5930.71    448.17 o 
   1   2   6     1545.67     1539.74    100.90 o 
   2   2   6      140.92      149.99     12.07 o 
   3   2   6      441.61      412.49     28.30 o 
   4   2   6      956.80     1128.58     32.65 o 
   5   2   6      397.83      404.29     21.66 o 
   6   2   6      794.22      758.57     36.04 o 
   7   2   6      892.68      894.88     46.06 o 
   8   2   6      940.05      861.03     30.27 o 
   9   2   6      854.85      925.61     88.67 o 
  10   2   6       11.17        9.14      2.48 o 
  11   2   6       68.98       59.03      6.71 o 
  12   2   6       34.97       48.22      6.71 o 
 -12   3   6      125.25      146.05     23.39 o 
 -11   3   6       22.71       29.26      3.64 o 
 -10   3   6      246.37      288.67     21.47 o 
  -9   3   6      277.30      242.52     24.93 o 
  -8   3   6     1003.73     1122.06     94.31 o 
  -7   3   6      600.80      546.81     46.54 o 
  -6   3   6      287.94      287.93     19.44 o 
  -5   3   6      279.31      292.34     12.58 o 
  -4   3   6       19.01       28.27      2.47 o 
  -3   3   6      700.64      677.86     36.80 o 
  -2   3   6      342.17      350.53     15.84 o 
  -1   3   6       74.78      124.25      3.78 o 
   0   3   6      160.53      153.33      3.38 o 
   1   3   6       76.93      114.80      4.28 o 
   2   3   6      340.18      311.57     23.91 o 
   3   3   6      695.24      627.61     24.06 o 
   4   3   6       19.98       30.92      1.43 o 
   5   3   6      272.94      250.34     18.40 o 
   6   3   6      288.93      262.18     13.02 o 
   7   3   6      606.02      520.73     34.00 o 
   8   3   6      997.11     1051.73     56.88 o 
   9   3   6      276.86      233.18     16.35 o 
  10   3   6      248.01      289.21     23.88 o 
  11   3   6       23.73       30.20      3.75 o 
  12   3   6      127.24      146.60     10.61 o 
 -12   4   6       17.20       21.18      4.48 o 
 -11   4   6      129.70      131.68     17.88 o 
 -10   4   6      195.60      194.90     22.72 o 
  -9   4   6      151.85      175.11     14.08 o 
  -8   4   6      285.24      243.28     25.57 o 
  -7   4   6      301.15      322.35     24.31 o 
  -6   4   6     1208.80     1208.02    114.31 o 
  -5   4   6      740.41      729.42     42.24 o 
  -4   4   6      219.74      226.33     11.91 o 
  -3   4   6       56.28       43.89      1.61 o 
  -2   4   6      296.79      297.51     11.81 o 
  -1   4   6      179.98      181.12      3.98 o 
   0   4   6      903.28      702.47     14.47 o 
   1   4   6      186.72      184.14      4.47 o 
   2   4   6      293.87      265.79     25.75 o 
   3   4   6       59.19       40.70      3.06 o 
   4   4   6      223.43      201.88      9.98 o 
   5   4   6      738.67      685.75     15.12 o 
   6   4   6     1212.05     1121.48     69.10 o 
   7   4   6      299.84      316.67     19.80 o 
   8   4   6      289.94      238.89     10.99 o 
   9   4   6      146.69      155.76      6.58 o 
  10   4   6      200.77      202.67     17.47 o 
  11   4   6      126.56      115.71      6.29 o 
  12   4   6       16.98       24.39      3.89 o 
 -12   5   6       30.10       45.09      6.66 o 
 -11   5   6       14.88       21.28      2.87 o 
 -10   5   6      332.06      343.36     30.98 o 
  -9   5   6      361.96      380.71     42.15 o 
  -8   5   6      183.45      209.66     20.39 o 
  -7   5   6      257.52      254.38     24.31 o 
  -6   5   6      344.96      345.30     35.16 o 
  -5   5   6      507.69      483.06     49.15 o 
  -4   5   6      606.95      537.67     26.46 o 
  -3   5   6      867.12      804.14     81.32 o 
  -2   5   6     1719.33     1765.92     67.80 o 
  -1   5   6     1104.73     1353.12     31.81 o 
   0   5   6       21.70       27.03      1.80 o 
   1   5   6     1127.10     1379.29     22.78 o 
   2   5   6     1699.90     1751.54     86.80 o 
   3   5   6      871.87      934.71     43.89 o 
   4   5   6      614.26      476.82     14.86 o 
   5   5   6      513.58      474.95     21.19 o 
   6   5   6      350.54      326.47     22.01 o 
   7   5   6      251.31      238.47     13.09 o 
   8   5   6      179.89      195.49      9.74 o 
   9   5   6      357.03      368.17     13.35 o 
  10   5   6      335.17      349.53     27.34 o 
  11   5   6       14.98       22.65      3.60 o 
  12   5   6       30.08       33.47      5.38 o 
 -11   6   6       19.27       18.88      2.86 o 
 -10   6   6      111.28      124.81     14.11 o 
  -9   6   6      129.65      137.90     12.47 o 
  -8   6   6      182.11      153.06     11.25 o 
  -7   6   6      279.49      298.83     26.92 o 
  -6   6   6      654.72      647.31     59.80 o 
  -5   6   6       47.30       54.94      3.04 o 
  -4   6   6     1178.44     1150.25     89.25 o 
  -3   6   6     1902.80     1978.81     80.74 o 
  -2   6   6     1269.93     1186.97     41.36 o 
  -1   6   6      670.79      702.06     18.61 o 
   0   6   6      585.05      485.85     15.30 o 
   1   6   6      676.88      700.12      8.26 o 
   2   6   6     1266.99     1158.19     18.60 o 
   3   6   6     1896.08     1835.94     24.39 o 
   4   6   6     1169.72     1171.25     20.34 o 
   5   6   6       46.89       48.93      5.18 o 
   6   6   6      649.52      641.74     16.45 o 
   7   6   6      273.80      276.62      9.43 o 
   8   6   6      184.14      152.33      8.66 o 
   9   6   6      128.34      134.43      6.18 o 
  10   6   6      112.78      124.12     13.96 o 
  11   6   6       17.81       18.86      3.57 o 
 -10   7   6       45.49       45.93      3.70 o 
  -9   7   6       21.74       14.56      2.37 o 
  -8   7   6       32.05       35.32      5.29 o 
  -7   7   6        1.61        1.20      1.32 o 
  -6   7   6      271.47      229.88     25.13 o 
  -5   7   6      188.94      153.82     12.57 o 
  -4   7   6      322.17      264.17     24.38 o 
  -3   7   6      318.64      323.33     17.83 o 
  -2   7   6     1449.31     1492.90     50.93 o 
  -1   7   6      428.76      305.61      7.69 o 
   0   7   6      842.88      885.05     21.31 o 
   1   7   6      421.50      289.26     10.40 o 
   2   7   6     1462.57     1415.67     21.42 o 
   3   7   6      323.23      301.86     10.56 o 
   4   7   6      329.13      275.78     10.50 o 
   5   7   6      194.06      149.98      8.40 o 
   6   7   6      275.90      222.54     10.35 o 
   7   7   6        1.96        1.84      2.56 o 
   8   7   6       31.33       31.92      5.02 o 
   9   7   6       19.96       10.86      3.95 o 
  10   7   6       46.84       38.84      6.05 o 
  11   7   6       49.97       73.89      8.40 o 
 -10   8   6       83.61      112.29      9.35 o 
  -9   8   6       24.07       22.09      2.81 o 
  -8   8   6       36.52       45.74      4.73 o 
  -7   8   6       86.59      105.20     11.10 o 
  -6   8   6      188.25      160.34     12.71 o 
  -5   8   6      111.75      112.95      9.33 o 
  -4   8   6      353.11      329.93     28.46 o 
  -3   8   6      349.56      331.14     26.78 o 
  -2   8   6     1563.06     1565.83     45.13 o 
  -1   8   6      203.52      198.99      4.92 o 
   0   8   6       57.91      105.08      7.43 o 
   1   8   6      197.05      181.72      5.94 o 
   2   8   6     1560.22     1441.70     22.60 o 
   3   8   6      352.37      331.68     11.48 o 
   4   8   6      355.46      323.69     11.84 o 
   5   8   6      110.68      120.11      7.94 o 
   6   8   6      192.48      161.41      9.33 o 
   7   8   6       83.98      100.58      7.94 o 
   8   8   6       38.29       39.15      5.74 o 
   9   8   6       22.56       22.24      4.92 o 
  10   8   6       82.75      124.77      9.99 o 
  -9   9   6       15.04       11.49      2.45 o 
  -8   9   6       11.14        4.91      1.87 o 
  -7   9   6      215.66      218.06     17.59 o 
  -6   9   6       39.57       51.71      5.35 o 
  -5   9   6      452.03      442.60     35.71 o 
  -4   9   6      403.07      371.44     25.05 o 
  -3   9   6      266.16      274.92     17.83 o 
  -2   9   6      255.69      245.14      7.57 o 
  -1   9   6      172.91      123.77      6.97 o 
   0   9   6        0.05        2.10      1.39 o 
   1   9   6      170.55      118.33      5.17 o 
   2   9   6      248.79      237.04      9.99 o 
   3   9   6      275.58      286.33     11.27 o 
   4   9   6      396.77      389.48     13.48 o 
   5   9   6      451.08      478.38     15.42 o 
   6   9   6       37.41       42.84      5.74 o 
   7   9   6      212.95      203.78     11.17 o 
   8   9   6       11.43        3.48      3.59 o 
   9   9   6       14.58       13.02      4.61 o 
  -8  10   6       25.43       16.78      2.77 o 
  -7  10   6        9.68       14.32      2.48 o 
  -6  10   6       78.79       72.31      7.67 o 
  -5  10   6      120.96      104.07      9.60 o 
  -4  10   6      435.27      442.35     34.14 o 
  -3  10   6      342.06      296.52     23.12 o 
  -2  10   6      246.11      227.21     12.87 o 
  -1  10   6       14.86       13.36      2.60 o 
   0  10   6      260.00      211.90      7.28 o 
   1  10   6       15.63       13.36      2.48 o 
   2  10   6      246.92      242.01     10.50 o 
   3  10   6      338.57      293.20     11.89 o 
   4  10   6      436.36      471.16     15.37 o 
   5  10   6      123.88      105.61      8.20 o 
   6  10   6       80.03       66.51      7.17 o 
   7  10   6       10.26       16.65      4.66 o 
   8  10   6       25.49       15.17      4.87 o 
  -7  11   6       34.81       41.30      4.25 o 
  -6  11   6       59.87       63.63      6.96 o 
  -5  11   6      116.73      120.24      9.11 o 
  -4  11   6      134.81      113.48     11.36 o 
  -3  11   6       97.24      116.01      9.03 o 
  -2  11   6       21.92       24.91      2.69 o 
  -1  11   6       13.68       19.34      3.06 o 
   0  11   6        2.56        1.80      1.79 o 
   1  11   6       13.82       23.11      4.46 o 
   2  11   6       23.36       25.98      4.56 o 
   3  11   6       98.55      118.06      8.35 o 
   4  11   6      134.51      117.19      8.66 o 
   5  11   6      117.40      123.90      9.17 o 
   6  11   6       60.07       53.19      6.76 o 
   7  11   6       35.29       33.87      6.10 o 
  -6  12   6       77.96       76.15      8.37 o 
  -5  12   6       64.32       59.89      7.46 o 
  -4  12   6       89.64      105.56      5.01 o 
  -3  12   6      210.08      171.47     18.15 o 
  -2  12   6       37.85       31.18      3.52 o 
  -1  12   6      136.88      172.44      7.32 o 
   0  12   6       62.11       47.74      4.40 o 
   1  12   6      134.76      154.24      6.97 o 
   3  12   6      206.48      181.65     10.50 o 
   4  12   6       87.93      107.09      8.81 o 
   5  12   6       65.08       58.47      7.28 o 
   6  12   6       77.79       68.35      7.94 o 
  -4  13   6       89.76       75.12      6.51 o 
  -3  13   6       40.70       65.26      6.43 o 
  -2  13   6       46.51       34.14      4.82 o 
  -1  13   6       43.56       47.61      4.65 o 
   0  13   6        0.10        0.70      2.08 o 
   1  13   6       44.27       40.91      4.45 o 
   4  13   6       92.49       82.80      8.40 o 
   1   0   7      171.28      177.82      8.25 o 
   2   0   7     1238.30     1096.65    108.54 o 
   3   0   7     1566.82     1659.23     65.58 o 
   4   0   7       28.61       22.29      2.15 o 
   5   0   7      243.66      234.61     10.15 o 
   6   0   7       64.64       68.26      3.75 o 
   7   0   7      553.80      479.49     31.32 o 
   8   0   7      404.23      375.22     26.74 o 
   9   0   7       89.48      108.27      5.50 o 
  10   0   7        6.84        7.44      2.26 o 
  11   0   7       30.70       20.75      4.82 o 
  12   0   7       10.65       25.62      5.43 o 
 -12   1   7      131.65      132.24      6.88 o 
 -11   1   7       15.92       25.44      5.07 o 
 -10   1   7       66.25       65.17      7.28 o 
  -9   1   7       17.34       21.77      4.00 o 
  -8   1   7      520.51      493.27     28.93 o 
  -7   1   7       32.23       40.49      2.55 o 
  -6   1   7      650.82      686.67     37.93 o 
  -5   1   7      509.62      551.94     24.76 o 
  -4   1   7      278.50      324.64     10.17 o 
  -3   1   7     1876.63     1858.48    114.15 o 
  -2   1   7      807.90      760.12     29.46 o 
  -1   1   7     1031.75     1087.55     23.14 o 
   0   1   7       36.04       44.55      2.92 o 
   1   1   7     1040.83     1037.43     52.36 o 
   2   1   7      806.32      771.03     35.38 o 
   3   1   7     1867.47     1829.68     85.80 o 
   4   1   7      273.69      310.62     11.92 o 
   5   1   7      506.86      544.39     25.61 o 
   6   1   7      651.36      676.26     45.37 o 
   7   1   7       33.03       38.83      3.31 o 
   8   1   7      519.83      487.46     30.34 o 
   9   1   7       17.54       20.30      3.02 o 
  10   1   7       68.93       61.28      6.46 o 
  11   1   7       15.82       25.31      4.97 o 
  12   1   7      131.97      120.21      9.63 o 
 -12   2   7       83.18      118.04     16.24 o 
 -11   2   7       42.29       38.97      7.07 o 
 -10   2   7      200.93      210.87     38.58 o 
  -9   2   7       17.55       13.22      2.05 o 
  -8   2   7       29.57       29.91      4.18 o 
  -7   2   7      176.44      181.98     16.15 o 
  -6   2   7      496.72      549.26     26.55 o 
  -5   2   7     2086.31     2189.69    118.59 o 
  -4   2   7      834.31      855.63     41.65 o 
  -3   2   7      258.27      247.48     12.48 o 
  -2   2   7     1955.48     2052.03     79.02 o 
  -1   2   7      814.73      808.46     39.19 o 
   0   2   7     1830.43     1672.67    140.93 o 
   1   2   7      818.69      809.97     82.78 o 
   2   2   7     1953.75     2047.05     95.55 o 
   3   2   7      262.63      243.84     14.66 o 
   4   2   7      815.12      756.02     70.01 o 
   5   2   7     2105.69     2040.43    187.33 o 
   6   2   7      488.00      464.87     56.57 o 
   7   2   7      172.87      164.49     26.88 o 
   8   2   7       30.05       27.85      4.89 o 
   9   2   7       16.78       16.55      2.74 o 
  10   2   7      202.99      238.10     26.77 o 
  11   2   7       40.18       28.23      5.28 o 
  12   2   7       84.70      123.28      9.89 o 
 -12   3   7      127.08      174.01     11.07 o 
 -11   3   7       70.10       82.41     13.22 o 
 -10   3   7       38.51       42.81      5.54 o 
  -9   3   7       71.02       73.82      7.72 o 
  -8   3   7      427.91      420.38     36.72 o 
  -7   3   7      189.00      175.56     20.25 o 
  -6   3   7      149.02      131.33      9.22 o 
  -5   3   7     1619.89     1775.91     84.49 o 
  -4   3   7     1213.51     1153.20     57.99 o 
  -3   3   7      934.38     1032.96     50.27 o 
  -2   3   7      149.79      162.81      6.40 o 
  -1   3   7      269.86      302.34      5.58 o 
   0   3   7        1.19        3.12      0.93 o 
   1   3   7      268.65      299.54      5.06 o 
   2   3   7      145.30      143.02     14.68 o 
   3   3   7      933.95      949.25     80.18 o 
   4   3   7     1229.36     1111.04     86.70 o 
   5   3   7     1608.54     1808.04     77.48 o 
   6   3   7      152.57      134.22     13.32 o 
   7   3   7      187.61      166.55     11.86 o 
   8   3   7      432.70      416.37     22.03 o 
   9   3   7       72.03       68.56      6.12 o 
  10   3   7       36.24       37.49      3.89 o 
  11   3   7       71.67       92.92     11.27 o 
  12   3   7      126.17      142.14     10.66 o 
 -12   4   7      149.22      209.98     12.30 o 
 -11   4   7       70.07       75.77      6.89 o 
 -10   4   7      219.85      216.86     18.84 o 
  -9   4   7      216.81      244.97     22.30 o 
  -8   4   7      351.37      356.06     37.79 o 
  -7   4   7      786.41      812.53     73.36 o 
  -6   4   7       28.18       34.37      3.14 o 
  -5   4   7     1128.46     1049.45     63.07 o 
  -4   4   7      222.89      267.71     12.59 o 
  -3   4   7      282.71      198.10      7.66 o 
  -2   4   7       18.80       14.85      1.18 o 
  -1   4   7      193.23      243.24      4.32 o 
   0   4   7      101.44       65.61      2.59 o 
   1   4   7      187.38      243.00      4.78 o 
   2   4   7       18.81       16.16      1.94 o 
   3   4   7      276.09      198.32     12.94 o 
   4   4   7      230.15      258.26     18.38 o 
   5   4   7     1118.69      951.05    104.79 o 
   6   4   7       29.40       26.00      3.69 o 
   7   4   7      788.57      773.60     49.96 o 
   8   4   7      353.85      348.38     27.00 o 
   9   4   7      214.66      240.30     22.11 o 
  10   4   7      215.89      220.39     16.58 o 
  11   4   7       68.47       70.57      6.48 o 
  12   4   7      146.34      194.17     23.88 o 
 -11   5   7      238.91      282.03     30.93 o 
 -10   5   7        6.57        4.23      1.96 o 
  -9   5   7       52.21       57.02      4.19 o 
  -8   5   7      377.86      411.59     39.57 o 
  -7   5   7      273.44      298.59     27.63 o 
  -6   5   7      314.72      305.32     32.78 o 
  -5   5   7      586.81      608.12     53.52 o 
  -4   5   7      580.63      439.50     23.09 o 
  -3   5   7      552.95      624.50     24.51 o 
  -2   5   7      124.84      125.38      5.97 o 
  -1   5   7       14.85       10.86      1.19 o 
   0   5   7     3597.03     3607.03     81.70 o 
   1   5   7       13.54        9.62      1.36 o 
   2   5   7      118.85      123.37      5.92 o 
   3   5   7      552.89      633.11     28.00 o 
   4   5   7      577.92      462.14     13.07 o 
   5   5   7      581.00      606.38     15.37 o 
   6   5   7      318.48      333.68     11.99 o 
   7   5   7      275.80      293.00     17.04 o 
   8   5   7      379.79      406.86     11.81 o 
   9   5   7       53.11       55.53      6.71 o 
  10   5   7        6.23        4.10      2.36 o 
  11   5   7      241.03      280.98     20.42 o 
 -11   6   7      105.93      144.28      7.49 o 
 -10   6   7      420.65      444.42     42.42 o 
  -9   6   7       22.48       37.11      4.89 o 
  -8   6   7       18.34        5.81      1.78 o 
  -7   6   7       13.60       12.29      2.02 o 
  -6   6   7      317.47      307.24     25.31 o 
  -5   6   7      218.16      188.56     14.60 o 
  -4   6   7      271.34      314.95     30.24 o 
  -3   6   7     1210.26     1230.54     69.10 o 
  -2   6   7       47.50       36.25      1.79 o 
  -1   6   7      262.43      257.78      6.67 o 
   0   6   7      668.11      804.14     30.62 o 
   1   6   7      266.76      263.82      5.44 o 
   2   6   7       44.91       41.49      3.27 o 
   3   6   7     1216.06     1223.37     20.85 o 
   4   6   7      276.57      326.35     11.43 o 
   5   6   7      217.40      189.90      9.22 o 
   6   6   7      317.09      297.04     11.79 o 
   7   6   7       11.97       11.12      3.54 o 
   8   6   7       16.44       11.07      3.74 o 
   9   6   7       23.07       39.35      5.74 o 
  10   6   7      419.93      439.39     16.55 o 
  11   6   7      106.20      139.02     10.66 o 
 -10   7   7       73.31       65.58      9.98 o 
  -9   7   7      202.29      163.20     12.97 o 
  -8   7   7       14.57       18.26      2.48 o 
  -7   7   7       77.40       97.58      9.94 o 
  -6   7   7     1007.45      923.06     68.52 o 
  -5   7   7      264.31      258.71     27.48 o 
  -4   7   7      613.05      565.53     42.49 o 
  -3   7   7     1373.44     1386.27     75.52 o 
  -2   7   7       89.59      106.62      4.49 o 
  -1   7   7      207.38      235.68      4.68 o 
   0   7   7      221.21      196.59      4.86 o 
   1   7   7      212.76      239.71      7.53 o 
   2   7   7       94.62      108.83      6.92 o 
   3   7   7     1383.41     1427.35     23.31 o 
   4   7   7      601.37      542.12     15.12 o 
   5   7   7      258.16      255.95     11.02 o 
   6   7   7     1009.50      948.72     21.26 o 
   7   7   7       77.16       99.92      7.63 o 
   8   7   7       15.64       18.81      4.41 o 
   9   7   7      198.75      164.12     10.45 o 
  10   7   7       70.60       61.80      7.69 o 
  -9   8   7       35.37       51.40      5.82 o 
  -8   8   7       28.65       55.98      5.62 o 
  -7   8   7       23.08       26.99      4.59 o 
  -6   8   7       90.56       85.16     11.78 o 
  -5   8   7       41.50       43.96      3.12 o 
  -4   8   7      337.60      326.09     31.41 o 
  -3   8   7      482.67      479.33     43.76 o 
  -2   8   7     1306.75     1128.80     72.71 o 
  -1   8   7      453.93      448.57     14.13 o 
   0   8   7      704.10      709.11     18.96 o 
   1   8   7      445.21      432.93      9.24 o 
   2   8   7     1291.05     1205.17     21.47 o 
   3   8   7      477.40      497.60     14.55 o 
   4   8   7      337.37      319.69     12.20 o 
   5   8   7       39.83       42.17      5.43 o 
   6   8   7       93.58       78.30      6.97 o 
   7   8   7       21.51       27.36      4.92 o 
   8   8   7       30.36       51.04      6.41 o 
   9   8   7       37.51       53.90      6.97 o 
  -9   9   7       27.92       28.45      4.20 o 
  -8   9   7       53.39       68.26      4.22 o 
  -7   9   7       29.95       26.68      3.87 o 
  -6   9   7       76.54       75.35      4.70 o 
  -5   9   7       30.60       31.76      2.90 o 
  -4   9   7      206.09      198.07     18.09 o 
  -3   9   7      430.77      408.47     31.48 o 
  -2   9   7      527.73      509.83     37.04 o 
  -1   9   7      468.62      467.45     11.43 o 
   0   9   7      513.98      586.05     23.72 o 
   1   9   7      475.19      508.71     26.52 o 
   2   9   7      529.75      561.44     15.42 o 
   3   9   7      426.17      429.75     14.09 o 
   4   9   7      207.72      212.65     10.56 o 
   5   9   7       29.18       26.85      4.82 o 
   6   9   7       76.53       76.04      7.33 o 
   7   9   7       28.05       17.42      4.61 o 
   8   9   7       52.26       72.10      7.63 o 
   9   9   7       27.68       32.74      6.20 o 
  -8  10   7      147.91      179.06     14.08 o 
  -7  10   7       52.50       61.04      5.37 o 
  -6  10   7      150.51      163.76     11.49 o 
  -5  10   7      107.72      121.55     10.08 o 
  -4  10   7       70.29       70.67      4.39 o 
  -3  10   7      159.62      153.39      8.69 o 
  -2  10   7      371.75      397.65     34.02 o 
  -1  10   7       61.84       97.31      5.40 o 
   0  10   7      242.70      211.57      7.50 o 
   1  10   7       63.86      103.76      5.36 o 
   2  10   7      379.14      432.88     14.19 o 
   3  10   7      160.88      163.61      9.53 o 
   4  10   7       70.20       74.96      7.22 o 
   5  10   7      106.72      120.52      8.92 o 
   6  10   7      154.18      172.27     10.76 o 
   7  10   7       54.27       65.08      7.48 o 
   8  10   7      148.37      170.02     11.38 o 
  -7  11   7      163.33      126.46      9.84 o 
  -6  11   7      113.90      157.17     19.09 o 
  -5  11   7      117.10      100.31     11.96 o 
  -4  11   7       35.57       38.02      4.75 o 
  -3  11   7       49.77       55.27      6.82 o 
  -2  11   7      185.81      133.10      8.16 o 
  -1  11   7       88.06       82.30      5.22 o 
   0  11   7        1.02       -0.45      1.71 o 
   1  11   7       87.99       84.81      5.34 o 
   2  11   7      182.30      142.50      9.02 o 
   3  11   7       50.20       50.22      6.20 o 
   4  11   7       35.51       32.08      5.53 o 
   5  11   7      114.91       86.08      8.25 o 
   6  11   7      112.79      147.37     10.40 o 
   7  11   7      157.83      148.08     10.91 o 
  -5  12   7       12.99       15.77      3.19 o 
  -4  12   7       12.41        8.40      2.35 o 
  -3  12   7       22.77       29.77      3.31 o 
  -2  12   7       71.94       69.20      4.58 o 
  -1  12   7       49.58       53.91      4.71 o 
   0  12   7       25.78       26.73      3.71 o 
   1  12   7       47.20       48.62      4.56 o 
   3  12   7       23.03       28.18      5.59 o 
   4  12   7       12.24       10.15      4.36 o 
   5  12   7       12.85       19.11      5.38 o 
  -3  13   7        2.13        1.74      3.28 o 
  -2  13   7       59.31       59.48      4.52 o 
  -1  13   7      106.31      127.44      7.03 o 
   0  13   7       92.17      133.89      7.16 o 
   1  13   7      108.41      110.27      9.38 o 
   2  13   7       59.89       53.96      7.28 o 
   0   0   8     2780.18     2475.85    247.97 o 
   1   0   8    13729.96    13957.44    627.57 o 
   2   0   8      477.66      454.83     24.83 o 
   3   0   8      122.31      125.40     13.33 o 
   4   0   8       30.59       51.92      3.39 o 
   5   0   8      620.91      622.51     41.55 o 
   6   0   8        5.59        5.42      1.04 o 
   7   0   8      369.87      392.87     18.96 o 
   8   0   8      348.25      320.43     35.97 o 
   9   0   8      264.36      244.68     39.30 o 
  10   0   8        3.32        2.61      2.77 o 
  11   0   8       18.28       17.37      4.66 o 
  12   0   8      132.58      164.28     11.22 o 
 -11   1   8       19.96       12.91      4.36 o 
 -10   1   8       93.78       65.13      6.81 o 
  -9   1   8       70.53       58.62      9.17 o 
  -8   1   8      765.25      773.18     52.33 o 
  -7   1   8      283.71      273.00     13.80 o 
  -6   1   8      494.57      506.16     24.38 o 
  -5   1   8       44.89       57.95      2.79 o 
  -4   1   8      136.20      147.85     12.32 o 
  -3   1   8       30.35       42.30      3.48 o 
  -2   1   8     1632.63     1623.81     79.64 o 
  -1   1   8     2188.55     2261.01     43.63 o 
   0   1   8     4724.25     4570.26    211.96 o 
   1   1   8     2184.07     1985.23    257.11 o 
   2   1   8     1641.89     1627.35     77.19 o 
   3   1   8       30.42       44.36      1.96 o 
   4   1   8      136.82      159.19      6.14 o 
   5   1   8       45.19       55.26      4.32 o 
   6   1   8      495.72      480.42     51.38 o 
   7   1   8      287.03      235.82     24.31 o 
   8   1   8      762.16      720.44     87.29 o 
   9   1   8       69.04       56.88     10.40 o 
  10   1   8       92.46       68.25      6.92 o 
  11   1   8       19.04       13.37      4.41 o 
  12   1   8       38.87       45.91      6.97 o 
 -11   2   8       32.46       26.56      9.07 o 
 -10   2   8      249.09      236.92     42.71 o 
  -9   2   8      181.16      158.87     13.82 o 
  -8   2   8      213.88      180.88     20.25 o 
  -7   2   8     1562.92     1589.65    109.69 o 
  -6   2   8      477.41      494.20     24.61 o 
  -5   2   8      200.32      199.62     11.95 o 
  -4   2   8      433.86      393.43     23.18 o 
  -3   2   8      436.35      466.53     19.62 o 
  -2   2   8      171.97      150.29      9.47 o 
  -1   2   8     2787.34     2702.16    150.91 o 
   0   2   8      486.02      435.67     10.56 o 
   1   2   8     2775.35     2868.94     52.52 o 
   2   2   8      173.39      132.24     15.22 o 
   3   2   8      441.41      429.75     41.06 o 
   4   2   8      430.11      351.04     39.72 o 
   5   2   8      205.02      158.09     47.23 o 
   6   2   8      477.64      456.73     46.66 o 
   7   2   8     1567.76     1451.22    161.87 o 
   8   2   8      218.03      175.69     24.36 o 
   9   2   8      181.24      164.46      7.20 o 
  10   2   8      251.69      248.44     20.21 o 
  11   2   8       33.05       32.23      5.64 o 
  12   2   8       27.72       35.87      6.46 o 
 -11   3   8      107.04      127.91     16.35 o 
 -10   3   8      321.71      324.70     32.94 o 
  -9   3   8      229.22      216.19     24.93 o 
  -8   3   8      323.51      362.11     42.13 o 
  -7   3   8      655.99      629.81     53.50 o 
  -6   3   8     2192.98     2101.76    152.56 o 
  -5   3   8      577.04      618.97     31.62 o 
  -4   3   8     1658.60     1628.18     82.49 o 
  -3   3   8       79.18       71.30      4.76 o 
  -2   3   8     1017.36      976.34     38.63 o 
  -1   3   8     1224.21     1205.33     54.00 o 
   0   3   8      796.80      834.79     22.84 o 
   1   3   8     1230.25     1277.02     13.66 o 
   2   3   8     1020.47     1016.72     31.74 o 
   3   3   8       80.25       81.86      3.99 o 
   4   3   8     1652.32     1496.10    155.49 o 
   5   3   8      579.05      574.84     32.44 o 
   6   3   8     2200.30     1949.01    170.63 o 
   7   3   8      648.37      601.09     54.62 o 
   8   3   8      320.79      355.97     27.90 o 
   9   3   8      231.21      210.25     17.22 o 
  10   3   8      319.43      321.84     25.13 o 
  11   3   8      108.01      133.10      8.25 o 
 -11   4   8      131.35      156.05      8.79 o 
 -10   4   8       75.63       72.96      9.71 o 
  -9   4   8     1154.78     1204.55    121.18 o 
  -8   4   8      294.48      266.78     32.11 o 
  -7   4   8     1642.38     1556.01    156.26 o 
  -6   4   8      164.69      148.84     16.77 o 
  -5   4   8       38.43       39.35      2.57 o 
  -4   4   8     1048.42     1039.25     59.12 o 
  -3   4   8      171.35      176.75      9.03 o 
  -2   4   8     1255.29     1189.66     48.90 o 
  -1   4   8     1008.82     1045.49     16.79 o 
   0   4   8       99.73       59.65      2.64 o 
   1   4   8     1006.71     1028.77     10.17 o 
   2   4   8     1258.18     1266.81     44.14 o 
   3   4   8      170.75      181.46      5.80 o 
   4   4   8     1040.45     1019.84     36.89 o 
   5   4   8       37.46       46.60      5.69 o 
   6   4   8      158.57      163.10      8.86 o 
   7   4   8     1643.19     1503.77    115.01 o 
   8   4   8      295.19      258.47      9.61 o 
   9   4   8     1155.33     1188.66     65.00 o 
  10   4   8       73.87       69.37      5.27 o 
  11   4   8      132.49      154.41     16.32 o 
 -11   5   8        0.91        0.97      2.63 o 
 -10   5   8       67.11       64.70      6.44 o 
  -9   5   8      304.19      328.74     35.49 o 
  -8   5   8      344.59      319.72     32.02 o 
  -7   5   8      276.07      247.43     26.79 o 
  -6   5   8      822.74      741.85     73.67 o 
  -5   5   8      670.36      593.33     55.05 o 
  -4   5   8      281.09      318.95     23.15 o 
  -3   5   8      751.61      743.52     38.28 o 
  -2   5   8     1005.61      932.84     40.60 o 
  -1   5   8      373.47      375.39      5.45 o 
   0   5   8     1022.53     1036.74     12.19 o 
   1   5   8      377.40      384.05      8.65 o 
   2   5   8     1008.06      983.52     22.57 o 
   3   5   8      749.64      759.48     25.59 o 
   4   5   8      280.62      336.51     11.07 o 
   5   5   8      675.67      653.21     16.55 o 
   6   5   8      825.53      790.08     18.86 o 
   7   5   8      279.47      225.51     10.86 o 
   8   5   8      339.54      322.51     13.22 o 
   9   5   8      309.13      342.54     14.14 o 
  10   5   8       66.55       67.07      7.69 o 
  11   5   8        0.89        1.13      3.95 o 
 -10   6   8      271.10      314.14     30.58 o 
  -9   6   8      140.43      177.39     11.52 o 
  -8   6   8       64.96       50.25      4.33 o 
  -7   6   8        1.69        0.50      1.38 o 
  -6   6   8       68.47       62.26      8.67 o 
  -5   6   8      215.04      179.88     13.63 o 
  -4   6   8      691.30      496.80     74.20 o 
  -3   6   8     1096.52     1076.35     49.34 o 
  -2   6   8      426.54      389.07     17.23 o 
  -1   6   8     1393.48     1480.18     35.91 o 
   0   6   8        5.00       27.44      2.20 o 
   1   6   8     1383.02     1478.27     23.42 o 
   2   6   8      420.83      407.63      8.82 o 
   3   6   8     1105.44     1103.38     20.09 o 
   4   6   8      693.33      633.38     16.35 o 
   5   6   8      212.54      176.73      9.33 o 
   6   6   8       70.02       54.42      5.89 o 
   7   6   8        2.50        0.82      2.66 o 
   8   6   8       63.01       43.09      5.79 o 
   9   6   8      146.29      186.77     11.07 o 
  10   6   8      268.97      321.69     14.91 o 
 -10   7   8       66.74       70.35      7.89 o 
  -9   7   8      121.86      170.98     18.93 o 
  -8   7   8      154.30      148.36     16.61 o 
  -7   7   8       65.99       49.12      4.62 o 
  -6   7   8       22.00       22.58      2.54 o 
  -5   7   8      445.20      412.47     32.52 o 
  -4   7   8      280.52      245.92     19.38 o 
  -3   7   8     1676.05     1429.30     95.61 o 
  -2   7   8      415.16      403.50     14.91 o 
  -1   7   8     1586.17     1574.67     41.85 o 
   0   7   8      380.14      411.98     14.33 o 
   1   7   8     1594.77     1587.43     38.68 o 
   2   7   8      406.37      422.52     17.29 o 
   3   7   8     1667.43     1604.24     25.62 o 
   4   7   8      282.77      259.99     11.17 o 
   5   7   8      444.03      437.18     14.60 o 
   6   7   8       21.46       16.96      4.15 o 
   7   7   8       65.69       36.02      5.48 o 
   8   7   8      151.65      136.15      9.48 o 
   9   7   8      124.16      170.17     11.07 o 
  10   7   8       63.70       71.84      8.30 o 
  -9   8   8       98.78       84.29      7.34 o 
  -8   8   8       46.74       47.38      3.65 o 
  -7   8   8       51.85       41.28      5.29 o 
  -6   8   8       90.17       91.56     13.17 o 
  -5   8   8       73.52       72.54      5.29 o 
  -4   8   8     1217.61     1076.75     92.10 o 
  -3   8   8      330.73      300.13     20.37 o 
  -2   8   8      377.87      361.03     17.32 o 
  -1   8   8     1010.13     1050.52     39.18 o 
   0   8   8      510.19      408.57     17.04 o 
   1   8   8     1016.47     1020.42     43.73 o 
   2   8   8      380.32      365.29     12.61 o 
   3   8   8      332.41      320.10     12.25 o 
   4   8   8     1223.20     1130.82     23.11 o 
   5   8   8       71.91       74.91      6.92 o 
   6   8   8       90.23       93.87      7.84 o 
   7   8   8       54.12       35.82      5.69 o 
   8   8   8       45.41       44.12      6.35 o 
   9   8   8      100.38      101.97      9.33 o 
  -8   9   8       42.92       59.62      9.21 o 
  -7   9   8      115.91       97.96      7.68 o 
  -6   9   8       33.66       38.31      4.33 o 
  -5   9   8      439.78      404.37     40.80 o 
  -4   9   8      486.33      422.60     39.16 o 
  -3   9   8      457.19      369.78     26.67 o 
  -2   9   8      155.07      136.45      8.74 o 
  -1   9   8        3.82        3.89      2.03 o 
   0   9   8       14.97       11.01      2.02 o 
   1   9   8        4.43        5.79      2.14 o 
   2   9   8      153.32      143.83      8.71 o 
   3   9   8      460.91      432.01     14.65 o 
   4   9   8      485.24      450.25     15.32 o 
   5   9   8      445.31      408.64     15.12 o 
   6   9   8       33.16       29.87      5.38 o 
   7   9   8      118.81       93.51      8.51 o 
   8   9   8       42.78       56.52      7.38 o 
  -7  10   8      100.51       87.57      8.64 o 
  -6  10   8      157.48      163.26     11.47 o 
  -5  10   8      186.46      161.23     16.39 o 
  -4  10   8      247.30      242.83     25.49 o 
  -3  10   8       26.70       19.65      2.60 o 
  -2  10   8      458.12      365.10     27.81 o 
  -1  10   8       13.72       13.54      2.80 o 
   0  10   8      112.70       96.90      8.71 o 
   1  10   8       14.28       17.19      2.95 o 
   2  10   8      452.40      386.66     13.99 o 
   3  10   8       26.09       21.83      4.66 o 
   4  10   8      247.80      259.74     12.45 o 
   5  10   8      185.02      174.01     10.76 o 
   6  10   8      153.87      157.41     10.71 o 
   7  10   8       99.96       97.97      9.12 o 
  -6  11   8       34.82       32.79      5.89 o 
  -5  11   8      170.83      175.33     17.67 o 
  -4  11   8      206.05      156.35     11.43 o 
  -3  11   8      402.62      382.23     33.36 o 
  -2  11   8      210.42      143.34      8.40 o 
  -1  11   8       53.35       36.80      4.08 o 
   0  11   8        0.11        3.82      2.26 o 
   1  11   8       52.86       36.97      4.06 o 
   2  11   8      206.72      165.35     10.04 o 
   3  11   8      403.41      430.42     15.73 o 
   4  11   8      202.07      164.53     10.56 o 
   5  11   8      170.93      189.38     11.63 o 
   6  11   8       35.18       49.60      7.17 o 
  -4  12   8      360.43      323.94     15.06 o 
  -3  12   8       91.33       77.68      9.93 o 
  -2  12   8      205.11      224.28     15.45 o 
  -1  12   8       17.12       13.79      3.30 o 
   0  12   8        2.85        3.63      3.18 o 
   1  12   8       17.70       11.17      4.56 o 
   3  12   8       94.36       90.44      8.92 o 
   4  12   8      360.97      430.47     16.91 o 
   5  12   8      182.15      207.17     12.61 o 
   1   0   9      221.38      211.36     12.15 o 
   2   0   9     1301.84     1232.47     87.43 o 
   3   0   9      541.84      571.54     10.78 o 
   4   0   9      152.67      138.44     11.01 o 
   5   0   9      348.34      355.25     20.28 o 
   6   0   9      208.98      223.88     25.55 o 
   7   0   9        0.52        2.80      1.21 o 
   8   0   9      305.93      341.06     51.96 o 
   9   0   9       14.98        7.51      2.39 o 
  10   0   9        4.00        3.33      3.13 o 
  11   0   9      179.71      157.67     10.71 o 
 -11   1   9       63.94       58.82      7.38 o 
 -10   1   9       90.67       78.71      7.63 o 
  -9   1   9      106.44       66.61      6.61 o 
  -8   1   9       14.39       11.35      2.75 o 
  -7   1   9      107.41      153.22     12.98 o 
  -6   1   9      679.48      725.82     36.18 o 
  -5   1   9     1339.52     1425.42     71.97 o 
  -4   1   9      980.22      907.21     86.44 o 
  -3   1   9      571.52      559.04     30.38 o 
  -2   1   9     1151.51     1115.05     18.62 o 
  -1   1   9      900.07      826.14     59.37 o 
   0   1   9      164.87      175.20     12.80 o 
   1   1   9      899.64      946.71     20.32 o 
   2   1   9     1145.11     1010.37    107.79 o 
   3   1   9      562.46      514.22     55.80 o 
   4   1   9      981.12      900.05    133.70 o 
   5   1   9     1326.81     1298.07    135.17 o 
   6   1   9      676.60      659.75     62.86 o 
   7   1   9      105.42      145.90     12.87 o 
   8   1   9       14.03       17.75      2.72 o 
   9   1   9      107.20       77.93      4.91 o 
  10   1   9       87.87       69.94      7.12 o 
  11   1   9       65.60       67.43      7.69 o 
 -11   2   9       24.99       16.14      4.97 o 
 -10   2   9       82.40       68.61      7.33 o 
  -9   2   9       85.70       87.45      7.12 o 
  -8   2   9       36.18       43.54      4.67 o 
  -7   2   9      234.48      249.85     17.48 o 
  -6   2   9       81.24      112.04      5.55 o 
  -5   2   9      176.28      197.04     11.36 o 
  -4   2   9      173.54      208.36     11.12 o 
  -3   2   9      458.24      411.01     17.74 o 
  -2   2   9       76.26       64.62      4.58 o 
  -1   2   9      480.95      445.88     41.86 o 
   0   2   9       96.92       63.84      3.34 o 
   1   2   9      476.97      519.30      9.84 o 
   2   2   9       74.98       70.23      3.77 o 
   3   2   9      465.28      444.32      8.84 o 
   4   2   9      175.33      216.52      8.35 o 
   5   2   9      188.21      177.50     26.28 o 
   6   2   9       80.90      106.05     10.12 o 
   7   2   9      234.38      225.27     23.26 o 
   8   2   9       35.85       37.43      5.94 o 
   9   2   9       86.73       88.63     16.09 o 
  10   2   9       82.98       84.94      6.56 o 
  11   2   9       23.13       18.19      5.07 o 
 -11   3   9       23.45       25.31      5.69 o 
 -10   3   9      155.56      163.33     13.10 o 
  -9   3   9       67.54       63.64      4.06 o 
  -8   3   9      129.16      139.15     16.15 o 
  -7   3   9      143.17      148.00     13.90 o 
  -6   3   9      340.35      377.69     24.16 o 
  -5   3   9       21.90       40.03      2.96 o 
  -4   3   9     1887.58     1806.01     87.33 o 
  -3   3   9       95.68      120.62      6.50 o 
  -2   3   9      214.44      229.32      7.92 o 
  -1   3   9       56.40       46.80      1.87 o 
   0   3   9     1250.77     1177.33     28.44 o 
   1   3   9       55.64       49.14      3.30 o 
   2   3   9      213.97      241.34      6.59 o 
   3   3   9       95.83      129.45      5.11 o 
   4   3   9     1887.16     1825.06     72.10 o 
   5   3   9       20.91       40.65      3.47 o 
   6   3   9      340.66      416.89     20.01 o 
   7   3   9      141.98      149.67      8.97 o 
   8   3   9      128.76      135.85      6.07 o 
   9   3   9       68.16       71.35      5.02 o 
  10   3   9      156.88      169.59     10.56 o 
  11   3   9       22.39       30.40      4.20 o 
 -11   4   9      118.05      154.63      9.89 o 
 -10   4   9       95.66      104.12     12.80 o 
  -9   4   9       43.06       50.09      6.35 o 
  -8   4   9      191.74      183.25     17.93 o 
  -7   4   9      417.84      427.02     33.10 o 
  -6   4   9      577.89      593.33     62.38 o 
  -5   4   9      699.46      752.11     52.20 o 
  -4   4   9      949.52     1070.38     51.36 o 
  -3   4   9       16.68       10.93      1.24 o 
  -2   4   9       21.65       18.04      1.40 o 
  -1   4   9       95.65       88.33      2.87 o 
   0   4   9       54.63       56.29      2.37 o 
   1   4   9       96.39       84.63      4.17 o 
   2   4   9       21.28       18.81      2.45 o 
   3   4   9       15.71       10.14      2.14 o 
   4   4   9      939.79     1115.31     32.64 o 
   5   4   9      713.67      809.17     21.19 o 
   6   4   9      572.34      609.40     16.81 o 
   7   4   9      413.66      428.06     14.65 o 
   8   4   9      187.51      189.33     10.45 o 
   9   4   9       43.53       49.55      6.46 o 
  10   4   9       97.20      117.90      9.48 o 
  11   4   9      119.07      155.26     11.22 o 
 -10   5   9       39.96       47.09      4.03 o 
  -9   5   9      131.13      114.90     13.28 o 
  -8   5   9       24.06       23.98      3.18 o 
  -7   5   9      233.40      223.45     19.45 o 
  -6   5   9      215.85      192.57     12.29 o 
  -5   5   9      391.80      401.04     21.74 o 
  -4   5   9     1263.57     1233.11     78.48 o 
  -3   5   9      703.12      748.63     39.45 o 
  -2   5   9      806.22      825.62     40.36 o 
  -1   5   9      156.84      134.51      4.80 o 
   0   5   9        0.17        3.27      1.17 o 
   1   5   9      156.38      131.21      4.20 o 
   2   5   9      810.89      850.53     12.73 o 
   3   5   9      711.60      796.04     23.93 o 
   4   5   9     1262.94     1314.75     26.65 o 
   5   5   9      395.11      383.23     13.42 o 
   6   5   9      214.61      198.66     10.15 o 
   7   5   9      233.83      232.02     11.27 o 
   8   5   9       25.18       28.08      5.23 o 
   9   5   9      127.99      119.39      9.38 o 
  10   5   9       39.88       52.98      7.33 o 
 -10   6   9      130.85      124.21      7.14 o 
  -9   6   9       20.17       11.13      2.51 o 
  -8   6   9      182.67      178.32     17.05 o 
  -7   6   9       53.66       45.97      5.30 o 
  -6   6   9       98.77       86.34      6.90 o 
  -5   6   9      213.22      192.63     16.60 o 
  -4   6   9      425.80      448.37     29.51 o 
  -3   6   9      197.24      204.83     12.71 o 
  -2   6   9       55.70       34.87      2.45 o 
  -1   6   9      463.22      395.87      7.89 o 
   0   6   9      256.83      232.38      7.13 o 
   1   6   9      471.08      409.47      7.35 o 
   2   6   9       53.40       39.16      3.43 o 
   3   6   9      191.25      225.28     15.06 o 
   4   6   9      428.17      459.80     22.47 o 
   5   6   9      215.08      209.88     10.40 o 
   6   6   9      101.90       95.46      7.58 o 
   7   6   9       52.73       44.99      5.94 o 
   8   6   9      182.12      186.16     11.02 o 
   9   6   9       19.08        9.17      4.46 o 
  10   6   9      128.32      110.68     10.09 o 
  -9   7   9        0.67        2.63      2.04 o 
  -8   7   9       49.08       53.59      4.03 o 
  -7   7   9       47.71       47.54      3.94 o 
  -6   7   9      157.29      151.05     12.94 o 
  -5   7   9        8.66       15.28      2.22 o 
  -4   7   9      209.74      235.27     17.32 o 
  -3   7   9      108.41       92.81      7.93 o 
  -2   7   9      391.70      422.71     22.88 o 
  -1   7   9     1223.99     1125.31     23.53 o 
   0   7   9      321.69      301.03      9.09 o 
   1   7   9     1213.19     1112.71     16.19 o 
   2   7   9      390.73      446.55      9.92 o 
   3   7   9      105.48       85.06      7.12 o 
   4   7   9      208.51      258.66     11.48 o 
   5   7   9        7.89       15.83      4.20 o 
   6   7   9      159.55      173.14     10.20 o 
   7   7   9       46.76       52.52      6.41 o 
   8   7   9       48.89       54.62      6.92 o 
   9   7   9        0.94        5.79      4.30 o 
  -8   8   9       33.94       18.09      4.35 o 
  -7   8   9       42.84       46.80      5.84 o 
  -6   8   9       25.25       25.19      3.85 o 
  -5   8   9      159.69      162.75     14.53 o 
  -4   8   9       43.50       51.94      5.82 o 
  -3   8   9      505.26      534.39     48.82 o 
  -2   8   9      489.75      491.80     30.54 o 
  -1   8   9      228.19      241.36      5.86 o 
   0   8   9      488.79      469.90     14.09 o 
   1   8   9      232.88      253.88      8.55 o 
   2   8   9      496.63      542.89     15.83 o 
   3   8   9      508.82      613.25     17.27 o 
   4   8   9       42.24       54.01      6.51 o 
   5   8   9      157.05      175.19     10.25 o 
   6   8   9       23.96       22.55      4.92 o 
   7   8   9       41.03       46.42      6.51 o 
   8   8   9       31.20       14.71      4.97 o 
  -7   9   9       99.59      111.14      9.63 o 
  -6   9   9       69.33       78.92      9.35 o 
  -5   9   9       51.75       34.44      4.29 o 
  -4   9   9      229.57      270.87     22.09 o 
  -3   9   9      293.32      290.10     20.72 o 
  -2   9   9      417.62      407.48     30.30 o 
  -1   9   9      257.47      238.76      6.47 o 
   0   9   9        2.68        9.77      2.04 o 
   1   9   9      256.94      235.68      7.81 o 
   2   9   9      414.65      458.86     15.12 o 
   3   9   9      296.48      323.28     13.27 o 
   4   9   9      230.15      298.17     13.17 o 
   5   9   9       52.91       36.28      5.89 o 
   6   9   9       68.80       85.52      8.15 o 
   7   9   9      103.15      124.67      9.94 o 
  -6  10   9       78.21       80.41      6.44 o 
  -5  10   9       22.68       39.24      4.23 o 
  -4  10   9        3.32        5.76      2.07 o 
  -3  10   9       18.16       15.49      3.67 o 
  -2  10   9      192.99      144.39     16.45 o 
  -1  10   9       56.89       55.15      4.82 o 
   0  10   9      266.54      224.83     12.02 o 
   1  10   9       55.14       51.40      3.70 o 
   2  10   9      186.56      156.85      9.79 o 
   3  10   9       19.86       16.60      4.66 o 
   4  10   9        3.10        3.95      3.74 o 
   5  10   9       23.53       45.66      6.66 o 
   6  10   9       74.49       73.89      8.15 o 
  -5  11   9      164.39      117.90      9.63 o 
  -4  11   9       69.43       96.17     10.53 o 
  -3  11   9      116.02      114.60     10.77 o 
  -2  11   9      286.98      297.18     21.59 o 
  -1  11   9      110.11      117.12      6.58 o 
   0  11   9        3.30        8.10      2.78 o 
   1  11   9      113.77      126.77      9.63 o 
   2  11   9      286.37      335.78     14.09 o 
   3  11   9      115.63      119.44      9.58 o 
   4  11   9       69.30      103.76      9.38 o 
   5  11   9      167.13      170.63     11.53 o 
  -2  12   9       17.97       14.76      4.66 o 
  -1  12   9       50.01       72.12      5.90 o 
   0  12   9        4.83        0.82      2.48 o 
   1  12   9       51.38       65.33      7.89 o 
   3  12   9       69.95       72.81      8.56 o 
   0   0  10      500.10      541.61     13.83 o 
   1   0  10      340.43      344.38      7.93 o 
   2   0  10        0.16        1.89      1.02 o 
   3   0  10      459.91      476.18     53.95 o 
   4   0  10      168.85      159.16     36.86 o 
   5   0  10        9.12        7.81      1.60 o 
   6   0  10       62.24       49.18      7.96 o 
   7   0  10      301.63      294.47     39.85 o 
   8   0  10       13.11       17.57      2.91 o 
   9   0  10        5.10       -0.45      1.87 o 
  10   0  10       46.55       45.04      6.35 o 
  11   0  10        3.93        3.69      4.00 o 
 -11   1  10      135.99      149.21     11.02 o 
 -10   1  10       10.06        4.71      3.69 o 
  -9   1  10       49.42       40.89      5.69 o 
  -8   1  10      225.34      179.68     25.90 o 
  -7   1  10      114.94       91.86      9.87 o 
  -6   1  10      322.06      292.09     37.71 o 
  -5   1  10      603.35      580.92     57.84 o 
  -4   1  10      307.39      268.67     32.79 o 
  -3   1  10       23.47       25.05      2.28 o 
  -2   1  10      400.12      430.96     13.52 o 
  -1   1  10       76.94       62.82      6.18 o 
   0   1  10     3903.29     3750.20    374.74 o 
   1   1  10       78.99       75.94      6.84 o 
   2   1  10      398.25      439.15      9.02 o 
   3   1  10       23.44       18.18      2.46 o 
   4   1  10      307.74      307.72     14.83 o 
   5   1  10      600.61      618.77     19.78 o 
   6   1  10      328.70      293.87     35.88 o 
   7   1  10      113.72       92.37      7.73 o 
   8   1  10      225.37      197.82     25.42 o 
   9   1  10       49.60       34.67      3.76 o 
  10   1  10       11.79        5.33      3.59 o 
  11   1  10      136.00      164.64     11.12 o 
 -10   2  10        7.50        4.05      3.48 o 
  -9   2  10      497.77      478.76    100.41 o 
  -8   2  10       25.64       13.64      2.74 o 
  -7   2  10      380.01      351.33     37.99 o 
  -6   2  10      104.80      107.35      6.65 o 
  -5   2  10       19.46       14.85      1.46 o 
  -4   2  10       33.60       47.23      2.92 o 
  -3   2  10       27.91       33.51      2.12 o 
  -2   2  10       65.87       64.02      3.45 o 
  -1   2  10      878.79      864.39     34.88 o 
   0   2  10       19.63       16.10      1.73 o 
   1   2  10      887.18      913.64     15.83 o 
   2   2  10       67.26       62.90      3.87 o 
   3   2  10       27.76       32.43      3.04 o 
   4   2  10       32.80       50.48      3.73 o 
   5   2  10       19.75       16.63      2.63 o 
   6   2  10      102.56      109.39      5.31 o 
   7   2  10      382.61      386.27     18.45 o 
   8   2  10       25.62       11.94      3.79 o 
   9   2  10      494.72      532.85     17.17 o 
  10   2  10        7.70        3.58      2.51 o 
  11   2  10       10.83        7.43      4.61 o 
 -10   3  10      187.81      158.86     26.44 o 
  -9   3  10      202.68      185.06     42.61 o 
  -8   3  10      532.77      487.21     50.23 o 
  -7   3  10       13.92       23.71      2.47 o 
  -6   3  10     1012.48      944.49     64.18 o 
  -5   3  10      451.29      442.71     22.03 o 
  -4   3  10       14.12        7.91      1.22 o 
  -3   3  10      180.69      169.60      7.84 o 
  -2   3  10       61.18       56.96      2.28 o 
  -1   3  10      226.21      225.36      8.99 o 
   0   3  10      305.34      341.85      8.70 o 
   1   3  10      222.10      236.12      6.83 o 
   2   3  10       66.04       65.03      3.99 o 
   3   3  10      178.19      184.84     15.09 o 
   4   3  10       13.86       10.57      2.26 o 
   5   3  10      444.98      443.16     10.00 o 
   6   3  10     1016.65      974.58     53.55 o 
   7   3  10       14.31       22.14      4.56 o 
   8   3  10      537.90      516.20     16.86 o 
   9   3  10      205.48      205.83     11.43 o 
  10   3  10      188.34      191.59     11.58 o 
 -10   4  10      108.91      119.44     17.73 o 
  -9   4  10      106.38      116.49     17.09 o 
  -8   4  10        3.42        0.53      1.57 o 
  -7   4  10      502.29      456.87     51.57 o 
  -6   4  10      170.23      139.16     10.22 o 
  -5   4  10      758.19      647.52     42.04 o 
  -4   4  10       43.20       34.74      2.88 o 
  -3   4  10      108.30       93.49      4.06 o 
  -2   4  10      139.09      133.82      8.27 o 
  -1   4  10      311.50      292.38     12.25 o 
   0   4  10      120.54      140.78      3.72 o 
   1   4  10      297.84      295.84      7.74 o 
   2   4  10      139.41      134.56      5.45 o 
   3   4  10      112.08      101.51      5.05 o 
   4   4  10       41.31       33.32      3.29 o 
   5   4  10      760.69      662.72     29.51 o 
   6   4  10      171.48      151.94      7.30 o 
   7   4  10      508.13      467.72     15.88 o 
   8   4  10        3.24        1.43      3.02 o 
   9   4  10      103.29      124.57      9.58 o 
  10   4  10      107.16      122.93     10.04 o 
 -10   5  10       34.94       40.75      5.64 o 
  -9   5  10      151.09      152.67     19.00 o 
  -8   5  10      367.09      380.80     43.79 o 
  -7   5  10       17.54       12.25      2.66 o 
  -6   5  10      141.90      129.52     10.66 o 
  -5   5  10      356.97      339.30     21.14 o 
  -4   5  10       26.48       32.19      2.68 o 
  -3   5  10      542.37      538.27     26.54 o 
  -2   5  10      447.67      426.12     21.85 o 
  -1   5  10      409.71      405.25     19.04 o 
   0   5  10        2.16       11.36      1.57 o 
   1   5  10      412.51      435.37     16.27 o 
   2   5  10      447.47      437.51     11.73 o 
   3   5  10      537.41      532.70     20.21 o 
   4   5  10       26.83       37.39      3.53 o 
   5   5  10      348.99      332.05     14.50 o 
   6   5  10      135.36      124.57      8.61 o 
   7   5  10       17.21        5.94      3.38 o 
   8   5  10      374.03      396.50     15.63 o 
   9   5  10      150.92      154.59     10.61 o 
  10   5  10       36.37       36.12      6.61 o 
  -9   6  10      187.40      174.59     11.06 o 
  -8   6  10        1.38        2.54      1.76 o 
  -7   6  10      133.65      111.01     10.85 o 
  -6   6  10       49.51       36.70      4.25 o 
  -5   6  10       47.13       41.47      4.13 o 
  -4   6  10      301.65      238.26     16.88 o 
  -3   6  10      166.88      157.94      7.94 o 
  -2   6  10      253.61      255.11     10.71 o 
  -1   6  10      676.66      687.77     23.73 o 
   0   6  10       49.48       76.53      3.51 o 
   1   6  10      677.93      728.07     12.44 o 
   2   6  10      253.56      261.67      8.48 o 
   3   6  10      170.37      166.59      6.54 o 
   4   6  10      303.52      259.03     15.91 o 
   5   6  10       48.72       45.86      5.84 o 
   6   6  10       50.11       35.77      5.38 o 
   7   6  10      138.08      136.81      9.43 o 
   8   6  10        1.59        1.13      3.23 o 
   9   6  10      181.77      178.32     11.79 o 
  -9   7  10       52.97       49.81      6.76 o 
  -8   7  10       95.71      108.68     10.23 o 
  -7   7  10       32.79       50.15      5.87 o 
  -6   7  10      143.32      123.19     13.77 o 
  -5   7  10      266.45      216.59     18.47 o 
  -4   7  10       47.01       39.16      3.43 o 
  -3   7  10      249.04      194.51     13.73 o 
  -2   7  10      143.65      160.50      9.96 o 
  -1   7  10       11.07       24.95      2.14 o 
   0   7  10      335.58      361.25      9.50 o 
   1   7  10       12.14       23.75      3.06 o 
   2   7  10      142.94      170.38      6.66 o 
   3   7  10      249.29      195.64      7.35 o 
   4   7  10       46.85       40.43      5.64 o 
   5   7  10      269.44      225.25     11.58 o 
   6   7  10      142.53      132.82      9.48 o 
   7   7  10       32.21       54.37      6.87 o 
   8   7  10       99.41      115.75      9.58 o 
  -8   8  10       51.36       63.95      7.38 o 
  -7   8  10        7.92        9.39      2.44 o 
  -6   8  10       30.77       14.74      2.51 o 
  -5   8  10       21.35       16.78      2.55 o 
  -4   8  10      128.06       76.20      9.11 o 
  -3   8  10      293.19      266.66     21.34 o 
  -2   8  10      445.49      365.37     18.66 o 
  -1   8  10       52.26       51.69      2.92 o 
   0   8  10        0.04        2.30      1.34 o 
   1   8  10       49.85       57.54      4.36 o 
   2   8  10      448.37      404.85     15.24 o 
   3   8  10      291.96      298.12     12.81 o 
   4   8  10      129.20       69.99      7.28 o 
   5   8  10       21.58       12.91      4.25 o 
   6   8  10       33.31       14.45      4.66 o 
   7   8  10        7.66        4.92      3.95 o 
  -7   9  10      203.84      246.88     13.22 o 
  -6   9  10      113.38       98.90     11.25 o 
  -5   9  10      112.39       80.42      5.74 o 
  -4   9  10       13.02       11.20      2.36 o 
  -3   9  10      422.84      304.45     25.32 o 
  -2   9  10      135.44      127.37     10.08 o 
  -1   9  10      171.82      149.86      8.79 o 
   0   9  10       41.34       39.01      2.73 o 
   1   9  10      167.95      129.02      6.43 o 
   2   9  10      138.71      150.13      9.63 o 
   3   9  10      415.02      352.74     14.35 o 
   4   9  10       12.18       15.88      4.61 o 
   5   9  10      113.24       88.90      8.51 o 
   6   9  10      114.78      100.43      9.12 o 
  -5  10  10       34.17       37.84      5.07 o 
  -4  10  10      273.79      226.45     21.23 o 
  -3  10  10      324.19      238.35     19.79 o 
  -2  10  10      188.50      148.50     10.08 o 
  -1  10  10        2.70        0.87      2.01 o 
   0  10  10        3.04        7.04      2.63 o 
   1  10  10        2.36        1.04      2.15 o 
   2  10  10      194.61      179.39     10.76 o 
   3  10  10      320.99      274.90     13.27 o 
   4  10  10      275.88      257.12     13.27 o 
   5  10  10       33.96       34.13      6.25 o 
  -3  11  10      176.44      156.06     12.31 o 
  -2  11  10       43.42       61.35      4.48 o 
  -1  11  10       65.14       58.07      6.22 o 
   0  11  10        3.55        4.23      2.54 o 
   1  11  10       64.62       67.23      7.74 o 
   2  11  10       44.16       60.46      7.69 o 
   3  11  10      178.02      184.62     11.63 o 
   4  11  10       71.87       63.33      7.84 o 
   1   0  11      119.67      112.16      5.07 o 
   2   0  11       11.98        9.04      2.12 o 
   3   0  11       26.20       25.01      2.88 o 
   4   0  11      106.39       93.31      4.92 o 
   5   0  11       29.63       40.35      3.59 o 
   6   0  11      130.66      145.45     19.63 o 
   7   0  11        9.89        7.45      1.87 o 
   8   0  11      237.09      188.32     37.71 o 
   9   0  11       16.96       14.97      3.97 o 
  10   0  11        1.11        1.43      3.54 o 
 -10   1  11       19.35       13.83      4.77 o 
  -9   1  11       45.04       46.99      6.20 o 
  -8   1  11      177.25      164.97     35.82 o 
  -7   1  11       41.17       55.40      5.25 o 
  -6   1  11       84.94       93.20      9.71 o 
  -5   1  11      103.91      101.26     12.87 o 
  -4   1  11      915.84      872.53    106.16 o 
  -3   1  11       94.76       72.95     20.39 o 
  -2   1  11       87.95       89.98      4.60 o 
  -1   1  11       62.47       52.93      3.73 o 
   0   1  11      101.61      107.58      4.96 o 
   1   1  11       62.71       57.19      3.89 o 
   2   1  11       83.61       82.08      4.53 o 
   3   1  11       93.21       96.84      4.95 o 
   4   1  11      941.24     1032.53     28.46 o 
   5   1  11      103.28      107.95      5.34 o 
   6   1  11       90.75      104.79      5.42 o 
   7   1  11       40.54       60.48      4.59 o 
   8   1  11      176.49      187.13     10.56 o 
   9   1  11       44.61       70.05      7.38 o 
 -10   2  11       40.29       20.70      5.43 o 
  -9   2  11        7.88        6.20      3.54 o 
  -8   2  11       43.97       45.25      5.84 o 
  -7   2  11       47.22       53.16      8.69 o 
  -6   2  11      150.34      182.63     18.88 o 
  -5   2  11      785.86      803.21     83.26 o 
  -4   2  11      443.91      427.30     44.87 o 
  -3   2  11      482.62      432.23     42.74 o 
  -2   2  11      307.45      283.28     19.77 o 
  -1   2  11       12.23        8.83      1.56 o 
   0   2  11      243.97      222.51      6.88 o 
   1   2  11       13.46       14.02      2.41 o 
   2   2  11      310.78      324.06      9.81 o 
   3   2  11      469.73      466.17     10.09 o 
   4   2  11      442.76      466.58     10.29 o 
   5   2  11      767.98      798.85     22.37 o 
   6   2  11      148.79      185.58     10.76 o 
   7   2  11       46.42       58.38      4.47 o 
   8   2  11       43.35       58.47      6.66 o 
   9   2  11        8.56        4.82      3.69 o 
  10   2  11       40.89       33.36      6.15 o 
 -10   3  11       28.11        9.94      4.56 o 
  -9   3  11        3.07        0.61      2.24 o 
  -8   3  11      110.32      116.81     23.44 o 
  -7   3  11        5.83        9.05      4.00 o 
  -6   3  11      103.92      115.79     11.19 o 
  -5   3  11       98.58      130.76      8.18 o 
  -4   3  11      152.57      183.80      9.14 o 
  -3   3  11      118.08       90.14      3.64 o 
  -2   3  11       33.82       32.64      2.23 o 
  -1   3  11       34.78       36.57      5.38 o 
   0   3  11      587.87      623.98     11.30 o 
   1   3  11       35.77       50.08      3.79 o 
   2   3  11       30.61       30.78      3.46 o 
   3   3  11      116.39       97.21      5.05 o 
   4   3  11      160.92      187.37     12.63 o 
   5   3  11       97.61      135.26      7.25 o 
   6   3  11      103.77      118.27      5.85 o 
   7   3  11        5.49        6.30      3.54 o 
   8   3  11      109.29      122.93      9.12 o 
   9   3  11        3.46       -0.36      3.28 o 
  10   3  11       26.68       22.44      5.64 o 
  -9   4  11       11.26       12.02      3.36 o 
  -8   4  11      119.12      120.22     23.37 o 
  -7   4  11       27.69       43.97      5.88 o 
  -6   4  11        3.61        3.65      1.68 o 
  -5   4  11      403.97      444.15     31.44 o 
  -4   4  11      124.36      148.44      8.22 o 
  -3   4  11      131.03      134.57      6.63 o 
  -2   4  11      276.30      279.89     14.17 o 
  -1   4  11      278.12      218.18     11.11 o 
   0   4  11        1.42        2.34      1.16 o 
   1   4  11      282.84      232.11      7.26 o 
   2   4  11      273.24      286.55      8.13 o 
   3   4  11      133.93      136.27      5.92 o 
   4   4  11      125.63      147.25      6.30 o 
   5   4  11      417.16      454.19     10.81 o 
   6   4  11        3.69        2.98      2.04 o 
   7   4  11       27.53       47.70      6.15 o 
   8   4  11      117.46      136.91      9.84 o 
   9   4  11       10.61       14.60      4.97 o 
  -9   5  11       54.72       54.02      6.89 o 
  -8   5  11        2.92        4.93      2.06 o 
  -7   5  11       80.01       72.42      8.20 o 
  -6   5  11       15.92       15.47      2.34 o 
  -5   5  11       31.81       17.82      1.97 o 
  -4   5  11       50.57       37.80      2.84 o 
  -3   5  11       12.32       18.37      1.68 o 
  -2   5  11      138.96      111.61      7.03 o 
  -1   5  11       82.44       80.45      5.63 o 
   0   5  11      295.27      237.15      6.72 o 
   1   5  11       79.60       83.16      5.33 o 
   2   5  11      142.49      118.56      5.59 o 
   3   5  11       12.54       20.53      2.97 o 
   4   5  11       46.55       45.22      5.15 o 
   5   5  11       33.08       16.21      2.91 o 
   6   5  11       14.98       16.24      4.36 o 
   7   5  11       80.34       67.23      7.28 o 
   8   5  11        2.93        6.61      4.00 o 
   9   5  11       56.31       56.83      7.63 o 
  -8   6  11      125.84      147.38     10.88 o 
  -7   6  11       56.54       41.15      4.31 o 
  -6   6  11       98.83       99.12      8.28 o 
  -5   6  11      187.71      180.85     16.65 o 
  -4   6  11       50.39       55.77      4.60 o 
  -3   6  11       92.02      103.32      5.95 o 
  -2   6  11       23.91       30.53      2.03 o 
  -1   6  11       48.59       49.44      2.58 o 
   0   6  11      192.70      187.69      4.75 o 
   1   6  11       49.13       45.46      3.63 o 
   2   6  11       25.09       34.52      3.51 o 
   3   6  11       89.64       98.69      5.45 o 
   4   6  11       50.89       59.32      9.48 o 
   5   6  11      189.38      210.70     11.22 o 
   6   6  11       96.40       95.92      8.30 o 
   7   6  11       55.58       45.81      6.56 o 
   8   6  11      121.82      146.04     10.66 o 
  -8   7  11       49.03       70.69      5.70 o 
  -7   7  11       31.10       19.62      2.84 o 
  -6   7  11       25.07       22.70      4.23 o 
  -5   7  11       47.05       42.09      3.40 o 
  -4   7  11      123.14      138.29      9.95 o 
  -3   7  11       47.04       37.15      3.13 o 
  -2   7  11       51.72       61.10      5.69 o 
  -1   7  11       80.55       71.10      4.12 o 
   0   7  11       11.69        7.92      1.64 o 
   1   7  11       75.40       71.43      5.52 o 
   2   7  11       54.55       64.10      4.64 o 
   3   7  11       45.32       35.74      5.02 o 
   4   7  11      126.71      152.34      9.74 o 
   5   7  11       46.90       37.71      5.89 o 
   6   7  11       23.21       14.65      4.77 o 
   7   7  11       32.98       28.90      6.00 o 
  -7   8  11       18.24       17.73      3.61 o 
  -6   8  11       22.68       22.16      3.03 o 
  -5   8  11       92.14      100.72      9.86 o 
  -4   8  11       50.29       59.29      7.37 o 
  -3   8  11       86.31      117.42     13.76 o 
  -2   8  11       92.22       86.75      5.08 o 
  -1   8  11       39.92       43.17      4.20 o 
   0   8  11      237.58      225.40      5.58 o 
   1   8  11       39.69       41.96      3.33 o 
   2   8  11       95.91       97.36      5.69 o 
   3   8  11       84.68      124.51      9.02 o 
   4   8  11       50.15       66.41      7.22 o 
   5   8  11       89.08      111.24      9.22 o 
   6   8  11       24.34       19.22      5.23 o 
  -6   9  11       14.85        7.63      4.05 o 
  -5   9  11       39.48       26.23      3.19 o 
  -4   9  11        6.79       20.29      3.65 o 
  -3   9  11      103.31      102.44      5.47 o 
  -2   9  11        7.66        3.35      1.74 o 
  -1   9  11      135.26       99.40      4.65 o 
   0   9  11       34.68       22.76      2.83 o 
   1   9  11      129.31       91.02      5.60 o 
   2   9  11        6.83        1.69      3.38 o 
   3   9  11      101.16      109.55      9.07 o 
   4   9  11        5.87       17.27      4.92 o 
   5   9  11       40.63       29.67      6.00 o 
  -4  10  11        7.75        8.39      3.03 o 
  -3  10  11      170.77      192.87     17.79 o 
  -2  10  11      145.58      142.41      8.15 o 
  -1  10  11       89.09      103.37     13.40 o 
   0  10  11        0.80        0.58      2.24 o 
   1  10  11       89.80      104.07      8.97 o 
   2  10  11      149.49      157.88      8.35 o 
   3  10  11      172.08      214.95     12.35 o 
   4  10  11        7.65        1.43      3.84 o 
   0   0  12       90.07      103.25      7.28 o 
   1   0  12      732.57      769.96     13.08 o 
   2   0  12      757.52      761.84     13.48 o 
   3   0  12      168.51      175.20      6.59 o 
   4   0  12       98.55       86.88      4.98 o 
   5   0  12       12.34       19.55      3.01 o 
   6   0  12       16.62        8.58      2.46 o 
   7   0  12       69.10       78.72      5.18 o 
   8   0  12       10.43        2.61      3.48 o 
   9   0  12       46.15       39.81      6.35 o 
  -9   1  12        6.40        6.56      4.10 o 
  -8   1  12       96.28       90.73     14.48 o 
  -7   1  12        7.89       11.41      2.73 o 
  -6   1  12       44.09       49.14      4.16 o 
  -5   1  12       72.77       66.70      4.54 o 
  -4   1  12      194.13      203.10     13.96 o 
  -3   1  12        5.94        5.90      2.15 o 
  -2   1  12       73.88       71.17      4.53 o 
  -1   1  12      155.99      163.01      6.27 o 
   0   1  12      143.18      150.86      6.07 o 
   1   1  12      156.19      155.37      6.18 o 
   2   1  12       71.84       72.77      4.56 o 
   3   1  12        5.97        5.41      2.20 o 
   4   1  12      193.79      198.55      9.10 o 
   5   1  12       73.49       65.80      4.69 o 
   6   1  12       47.80       51.24      4.36 o 
   7   1  12        7.90       17.03      3.10 o 
   8   1  12       98.30      109.85      6.18 o 
   9   1  12        6.32        7.63      4.30 o 
  -9   2  12        4.42        4.10      3.64 o 
  -8   2  12       52.09       39.71      5.79 o 
  -7   2  12       62.70       68.96     11.73 o 
  -6   2  12      332.51      292.60     58.23 o 
  -5   2  12      441.53      406.97     44.92 o 
  -4   2  12       97.73       96.72      9.20 o 
  -3   2  12       37.16       38.39      5.22 o 
  -2   2  12       45.03       47.78      3.86 o 
  -1   2  12       12.12        8.86      2.28 o 
   0   2  12       44.14       47.41      3.84 o 
   1   2  12       14.99       12.89      2.50 o 
   2   2  12       44.39       42.75      3.73 o 
   3   2  12       38.93       41.08      3.75 o 
   4   2  12       96.02      111.86      5.62 o 
   5   2  12      442.00      445.66     16.93 o 
   6   2  12      331.04      337.53     18.40 o 
   7   2  12       63.69       69.51      5.12 o 
   8   2  12       52.05       52.93      6.81 o 
   9   2  12        4.85        6.92      4.41 o 
  -9   3  12       41.00       46.37      6.76 o 
  -8   3  12      429.60      328.71     14.30 o 
  -7   3  12       71.77       40.99      5.84 o 
  -6   3  12       56.53       52.79      8.38 o 
  -5   3  12        0.41       -0.32      1.33 o 
  -4   3  12      181.59      160.11     20.17 o 
  -3   3  12       30.13       19.39      2.22 o 
  -2   3  12       18.83       21.98      2.28 o 
  -1   3  12      221.12      220.99     13.80 o 
   0   3  12        0.05        0.53      1.18 o 
   1   3  12      220.96      246.13      7.75 o 
   2   3  12       20.48       26.78      3.22 o 
   3   3  12       31.33       19.98      2.97 o 
   4   3  12      181.51      162.45      6.74 o 
   5   3  12        0.49        0.02      1.90 o 
   6   3  12       60.25       56.10      4.64 o 
   7   3  12       72.41       62.11      5.87 o 
   8   3  12      426.70      475.00     17.52 o 
   9   3  12       41.75       56.47      7.43 o 
  -8   4  12       77.48       65.43      7.69 o 
  -7   4  12       78.83       57.39      6.97 o 
  -6   4  12       74.92       57.18      6.41 o 
  -5   4  12       43.46       25.68      5.20 o 
  -4   4  12       62.98       72.39      4.16 o 
  -3   4  12       36.23       26.05      2.14 o 
  -2   4  12        9.51       19.48      1.95 o 
  -1   4  12        1.94        2.56      1.21 o 
   0   4  12      121.34      134.25      8.76 o 
   1   4  12        2.89        5.07      2.12 o 
   2   4  12        9.10       24.04      3.12 o 
   3   4  12       37.14       28.52      3.40 o 
   4   4  12       61.30       71.28      4.89 o 
   5   4  12       42.59       29.53      3.55 o 
   6   4  12       73.51       85.75      5.49 o 
   7   4  12       79.23       74.91      7.63 o 
   8   4  12       77.53       92.13      8.86 o 
  -8   5  12       26.00       26.22      4.03 o 
  -7   5  12       12.54       16.06      3.33 o 
  -6   5  12       93.69       68.50      7.25 o 
  -5   5  12       46.87       52.94      3.05 o 
  -4   5  12       14.35       11.70      1.78 o 
  -3   5  12       45.00       63.46      2.74 o 
  -2   5  12       61.37       46.67      2.83 o 
  -1   5  12       43.12       29.75      2.22 o 
   0   5  12      108.69       98.25      4.29 o 
   1   5  12       43.82       34.78      2.88 o 
   2   5  12       58.52       45.12      4.00 o 
   3   5  12       42.05       64.85      4.65 o 
   4   5  12       14.20       11.74      2.76 o 
   5   5  12       45.76       56.12      9.81 o 
   6   5  12       94.93       76.14      7.69 o 
   7   5  12       11.96       21.42      5.33 o 
   8   5  12       23.62       20.09      5.43 o 
  -7   6  12       97.85       73.39      4.50 o 
  -6   6  12       57.00       43.14      3.93 o 
  -5   6  12       19.34       13.00      2.59 o 
  -4   6  12        9.11        3.76      1.51 o 
  -3   6  12       32.61       24.71      2.26 o 
  -2   6  12      229.29      239.81     12.48 o 
  -1   6  12       34.34       34.60      2.22 o 
   0   6  12        0.82        0.04      1.40 o 
   1   6  12       35.13       36.47      3.03 o 
   2   6  12      229.89      240.62      8.22 o 
   3   6  12       33.67       24.20      3.40 o 
   4   6  12       10.41        9.04      2.74 o 
   5   6  12       19.15       15.29      3.12 o 
   6   6  12       59.26       49.04      6.66 o 
   7   6  12       99.65       85.47      8.71 o 
  -7   7  12       10.88       11.76      3.32 o 
  -6   7  12      101.38      115.85     11.50 o 
  -5   7  12      117.71       75.70      9.67 o 
  -4   7  12       30.75       26.56      2.90 o 
  -3   7  12      204.25      188.38     10.81 o 
  -2   7  12      505.84      430.69     26.69 o 
  -1   7  12       44.06       53.78      3.51 o 
   0   7  12       17.70       11.09      1.91 o 
   1   7  12       45.68       58.25      3.75 o 
   2   7  12      505.07      467.47     11.50 o 
   3   7  12      204.59      197.60      7.93 o 
   4   7  12       30.89       29.95      3.86 o 
   5   7  12      123.38       75.12      7.84 o 
   6   7  12       99.49      118.88      9.79 o 
  -6   8  12      123.08      122.90      6.99 o 
  -5   8  12       17.97       26.81      3.21 o 
  -4   8  12       98.44       77.82      8.65 o 
  -3   8  12       15.14        9.88      2.27 o 
  -2   8  12       17.49       12.07      2.03 o 
  -1   8  12       59.11       44.76      4.46 o 
   0   8  12        3.07        1.91      1.52 o 
   1   8  12       59.84       51.30      3.73 o 
   2   8  12       15.72       14.41      3.13 o 
   3   8  12       15.12        7.12      3.95 o 
   4   8  12       99.69       78.04      8.04 o 
   5   8  12       17.75       37.82      6.25 o 
  -4   9  12       24.29       18.84      2.89 o 
  -3   9  12       64.49       50.28      4.48 o 
  -2   9  12       13.92       17.97      2.84 o 
  -1   9  12       27.64       29.16      2.82 o 
   0   9  12       41.21       33.37      3.36 o 
   1   9  12       27.39       25.82      3.11 o 
   2   9  12       14.49       22.57      3.83 o 
   3   9  12       66.24       49.19      6.97 o 
   4   9  12       24.13       20.80      5.28 o 
  -1  10  12       41.41       32.54      3.49 o 
   0  10  12        0.04       -0.46      3.64 o 
   1  10  12       42.90       44.12      6.87 o 
   2  10  12       37.30       28.69      5.94 o 
   1   0  13      116.06      108.94      8.74 o 
   2   0  13      318.68      317.85      9.11 o 
   3   0  13      108.18      115.17      5.81 o 
   4   0  13      576.23      617.44     14.76 o 
   5   0  13       86.66      101.39      5.70 o 
   6   0  13        8.59        7.46      4.23 o 
   7   0  13      214.35      227.43     16.83 o 
   8   0  13       15.66        8.40      4.56 o 
  -8   1  13        5.97        8.81      4.30 o 
  -7   1  13       75.38       63.90      7.28 o 
  -6   1  13       32.02       36.42      3.89 o 
  -5   1  13      107.39      104.67      9.40 o 
  -4   1  13      335.05      338.51      9.49 o 
  -3   1  13      277.58      288.15      8.73 o 
  -2   1  13      161.23      169.56      6.78 o 
  -1   1  13        2.46        0.46      1.85 o 
   0   1  13      176.59      175.82      6.88 o 
   1   1  13        2.63        3.33      2.00 o 
   2   1  13      160.34      165.76      6.78 o 
   3   1  13      278.10      294.73      8.93 o 
   4   1  13      321.86      331.48     16.24 o 
   5   1  13      107.46      112.15      6.05 o 
   6   1  13       28.84       36.01      4.07 o 
   7   1  13       75.68       72.60      5.74 o 
   8   1  13        5.83       14.40      4.41 o 
  -7   2  13       76.94       87.11      7.99 o 
  -6   2  13      113.28      111.04      8.51 o 
  -5   2  13      160.21      191.01      7.34 o 
  -4   2  13      294.07      316.54      9.16 o 
  -3   2  13       19.31       19.44      4.05 o 
  -2   2  13       48.09       56.49      6.07 o 
  -1   2  13      142.88      145.43      6.36 o 
   0   2  13        7.22        9.23      2.48 o 
   1   2  13      139.26      142.48      6.32 o 
   2   2  13       47.51       50.01      4.28 o 
   3   2  13       22.60       24.04      3.33 o 
   4   2  13      294.41      305.85     15.58 o 
   5   2  13      167.25      189.82     12.30 o 
   6   2  13      114.61      120.75      6.48 o 
   7   2  13       74.16       82.75      5.76 o 
   8   2  13       70.84       61.69      7.69 o 
  -8   3  13       23.06       19.22      5.28 o 
  -7   3  13       85.80       62.72      7.28 o 
  -6   3  13       59.82       71.03     12.55 o 
  -5   3  13       75.09       68.42     16.96 o 
  -4   3  13       66.81       50.12      4.24 o 
  -3   3  13       79.90       88.07      5.23 o 
  -2   3  13      113.13      117.80      5.83 o 
  -1   3  13      110.71      111.09      5.67 o 
   0   3  13      636.46      584.33     16.22 o 
   1   3  13      112.40      119.57      5.96 o 
   2   3  13      108.06      108.86      5.82 o 
   3   3  13       81.19       91.39      7.87 o 
   4   3  13       61.14       51.32      4.47 o 
   5   3  13       75.87       80.72      6.51 o 
   6   3  13       58.96       79.91      5.56 o 
   7   3  13       85.46      106.06      6.41 o 
   8   3  13       22.82       31.36      6.35 o 
  -7   4  13       21.85       21.73      5.18 o 
  -6   4  13       33.16       24.24      5.07 o 
  -5   4  13      162.61      148.01     24.11 o 
  -4   4  13      112.77      106.13     13.06 o 
  -3   4  13      274.90      281.68     25.18 o 
  -2   4  13       31.92       27.41      4.17 o 
  -1   4  13       49.00       55.04      4.23 o 
   0   4  13        2.69        7.92      2.44 o 
   1   4  13       47.32       52.14      4.38 o 
   2   4  13       31.16       24.38      3.35 o 
   3   4  13      277.81      296.33      9.28 o 
   4   4  13      112.02       99.13      5.83 o 
   5   4  13      159.51      159.25      9.92 o 
   6   4  13       33.33       35.97      5.15 o 
   7   4  13       22.05       33.72      6.35 o 
  -7   5  13       23.15       24.29      5.53 o 
  -6   5  13      107.84      102.22      8.71 o 
  -5   5  13       51.44       46.53      6.15 o 
  -4   5  13       87.20       78.30     15.12 o 
  -3   5  13       16.46       21.41      2.19 o 
  -2   5  13       25.81       21.73      2.19 o 
  -1   5  13       40.42       26.11      2.25 o 
   0   5  13      161.35      112.59     14.11 o 
   1   5  13       40.72       27.71      3.51 o 
   2   5  13       26.82       17.60      3.13 o 
   3   5  13       16.88       20.19      3.30 o 
   4   5  13       91.64       96.23     12.22 o 
   5   5  13       50.11       70.01      6.30 o 
   6   5  13      107.57      134.21      7.12 o 
  -6   6  13       79.16       63.33      6.74 o 
  -5   6  13       59.60       42.27      4.36 o 
  -4   6  13        4.66        1.35      1.52 o 
  -3   6  13       38.36       44.21      3.43 o 
  -2   6  13       46.34       46.99      2.66 o 
  -1   6  13       11.75        6.99      1.55 o 
   0   6  13      167.21      193.65     13.60 o 
   1   6  13       12.38        7.79      2.11 o 
   2   6  13       43.91       44.72      3.52 o 
   3   6  13       37.37       43.79      4.38 o 
   4   6  13        4.71        1.73      2.31 o 
   5   6  13       56.89       45.14      4.66 o 
  -5   7  13       30.09       21.49      3.00 o 
  -4   7  13      245.09      253.90     22.06 o 
  -3   7  13       68.92       63.42      6.41 o 
  -2   7  13       33.19       30.88      2.66 o 
  -1   7  13       58.77       70.57      3.18 o 
   0   7  13       10.03        6.46      1.80 o 
   1   7  13       56.69       71.42      4.27 o 
   2   7  13       32.14       38.16      3.46 o 
   3   7  13       70.69       80.82      9.97 o 
   4   7  13      239.34      254.91     12.78 o 
   5   7  13       29.93       27.87      5.94 o 
  -4   8  13       13.43       13.52      2.77 o 
  -3   8  13       15.66       21.12      2.93 o 
  -2   8  13      124.70      136.80      9.74 o 
  -1   8  13       26.49       16.44      2.27 o 
   0   8  13       25.27       38.89      3.18 o 
   1   8  13       26.39       19.55      2.89 o 
   2   8  13      123.99      140.58      8.86 o 
   3   8  13       16.43       21.92      3.84 o 
   4   8  13       13.33       10.81      4.71 o 
  -2   9  13       41.39       41.17      4.74 o 
  -1   9  13      211.43      251.68     19.70 o 
   0   9  13        0.61        3.53      2.24 o 
   1   9  13      218.58      273.66     10.96 o 
   2   9  13       40.81       39.23      4.66 o 
   0   0  14       13.45       16.19      4.30 o 
   1   0  14      257.49      257.31      8.62 o 
   2   0  14       13.63       17.63      3.19 o 
   3   0  14      536.82      533.28     12.30 o 
   4   0  14        5.17        6.45      2.66 o 
   5   0  14      330.69      297.18     15.47 o 
   6   0  14        0.70        3.10      2.55 o 
   7   0  14      177.72      249.65     15.01 o 
  -7   1  14       44.76       51.50      7.02 o 
  -6   1  14      327.60      417.39     11.30 o 
  -5   1  14      141.94      147.78      7.01 o 
  -4   1  14      328.94      364.28     10.35 o 
  -3   1  14      284.55      288.46      9.18 o 
  -2   1  14      245.26      256.57      8.64 o 
  -1   1  14      217.34      217.16      7.99 o 
   0   1  14     1093.68     1148.31     17.66 o 
   1   1  14      214.52      225.92     13.35 o 
   2   1  14      249.52      260.97      8.77 o 
   3   1  14      287.24      284.52      9.27 o 
   4   1  14      329.98      369.61     10.59 o 
   5   1  14      142.73      133.74      6.85 o 
   6   1  14      324.61      405.02     12.48 o 
   7   1  14       45.28       44.59      4.73 o 
  -7   2  14      285.76      338.65     15.06 o 
  -6   2  14        7.64        8.20      4.15 o 
  -5   2  14        1.04        4.13      2.52 o 
  -4   2  14       15.80       20.79      3.31 o 
  -3   2  14       77.53       82.62      5.38 o 
  -2   2  14      121.79      116.01      6.66 o 
  -1   2  14      358.70      370.25     10.56 o 
   0   2  14       24.24       21.49      3.33 o 
   1   2  14      354.75      374.93     10.42 o 
   2   2  14      123.68      121.03      6.29 o 
   3   2  14       80.40       79.09      5.47 o 
   4   2  14       15.37       23.39      3.55 o 
   5   2  14        1.16        6.07      2.66 o 
   6   2  14        7.53        7.05      3.02 o 
   7   2  14      286.63      357.78     11.15 o 
  -6   3  14      106.40      131.69      9.63 o 
  -5   3  14      112.91      139.32      9.79 o 
  -4   3  14       79.54       84.53      7.22 o 
  -3   3  14       26.84       36.91      4.00 o 
  -2   3  14      209.64      191.68      7.59 o 
  -1   3  14       30.00       33.68      3.87 o 
   0   3  14      110.43      110.45      6.03 o 
   1   3  14       30.16       34.17      4.66 o 
   2   3  14      208.50      189.93      8.12 o 
   3   3  14       27.13       36.22      4.09 o 
   4   3  14       78.42       79.47      5.52 o 
   5   3  14      113.47      130.77      6.96 o 
   6   3  14      109.46      123.82      9.07 o 
   7   3  14       19.75       39.40      6.41 o 
  -5   4  14      225.52      238.58     12.40 o 
  -4   4  14       45.62       59.70      6.92 o 
  -3   4  14       68.66       57.57      4.83 o 
  -2   4  14       79.62      112.58      6.09 o 
  -1   4  14      192.18      186.20      7.61 o 
   0   4  14       14.19        8.76      2.66 o 
   1   4  14      194.38      164.53      8.02 o 
   2   4  14       76.79       95.20      5.87 o 
   3   4  14       66.97       55.48      4.88 o 
   4   4  14       43.20       53.86      4.87 o 
   5   4  14      224.55      225.51     13.48 o 
   6   4  14      139.27      145.37     10.61 o 
  -6   5  14      130.28       85.62      8.76 o 
  -5   5  14       71.00       59.85      7.17 o 
  -4   5  14      115.61       95.55     17.40 o 
  -3   5  14      115.84      126.07     19.04 o 
  -2   5  14       68.64       70.19      5.14 o 
  -1   5  14      111.76      128.01     12.48 o 
   0   5  14        9.51        5.59      2.54 o 
   1   5  14      112.01      133.49      6.76 o 
   2   5  14       71.43       71.40      5.43 o 
   3   5  14      117.05      153.36      7.46 o 
   4   5  14      116.62      106.07      7.69 o 
   5   5  14       74.19      100.25      6.43 o 
  -5   6  14       90.49       83.06      8.61 o 
  -4   6  14      146.52      141.27     26.44 o 
  -3   6  14      178.82      137.38     18.81 o 
  -2   6  14      193.09      236.37     22.20 o 
  -1   6  14      302.05      215.29     32.17 o 
   0   6  14       98.59       99.15     14.66 o 
   1   6  14      298.61      232.53      8.82 o 
   2   6  14      193.86      270.92     10.94 o 
   3   6  14      178.50      171.28      7.95 o 
   4   6  14      147.97      155.75      7.82 o 
  -4   7  14        1.79        0.36      3.74 o 
  -3   7  14       39.41       37.38      3.51 o 
  -2   7  14      118.90       97.15     10.50 o 
  -1   7  14       54.56       54.85      6.89 o 
   0   7  14      248.43      211.57     18.94 o 
   1   7  14       55.22       65.43      5.42 o 
   2   7  14      118.22      108.79      6.68 o 
   3   7  14       40.09       33.87      6.20 o 
  -1   8  14       26.30       19.70      3.07 o 
   0   8  14       13.89       19.30      2.80 o 
   1   8  14       27.80       17.93      3.82 o 
   1   0  15      342.41      354.16     10.56 o 
   2   0  15       58.34       60.65      5.09 o 
   3   0  15      115.88      130.36      6.87 o 
   4   0  15       34.63       23.53      3.81 o 
   5   0  15       80.75      111.99      6.70 o 
   6   0  15       51.15       64.77      7.69 o 
  -6   1  15      212.31      244.34     13.55 o 
  -5   1  15      235.57      237.79      9.09 o 
  -4   1  15      688.12      757.08     15.38 o 
  -3   1  15       97.02       95.98      6.09 o 
  -2   1  15      437.12      460.05     11.94 o 
  -1   1  15      213.44      220.27      8.53 o 
   0   1  15        9.57       10.52      3.02 o 
   1   1  15      215.23      228.83      8.71 o 
   2   1  15      431.95      424.73     11.61 o 
   3   1  15       96.68       92.66      6.07 o 
   4   1  15      685.72      748.86     15.56 o 
   5   1  15      238.59      237.31      9.25 o 
   6   1  15      211.05      265.78     13.83 o 
  -5   2  15       88.68      113.80      8.99 o 
  -4   2  15       58.07       41.80      4.53 o 
  -3   2  15      418.24      420.37     11.56 o 
  -2   2  15       72.56       77.25      5.60 o 
  -1   2  15      153.48      171.78      7.66 o 
   0   2  15       64.09       65.68      5.22 o 
   1   2  15      154.16      172.37     11.27 o 
   2   2  15       74.44       80.26      5.69 o 
   3   2  15      412.72      449.91     12.17 o 
   4   2  15       57.37       52.25      5.05 o 
   5   2  15       87.47      115.97      6.90 o 
  -5   3  15       36.46       42.48      6.66 o 
  -4   3  15      752.68      833.29     29.59 o 
  -3   3  15       75.53       60.31      5.15 o 
  -2   3  15      210.15      237.36     14.14 o 
  -1   3  15       65.04       66.68      5.34 o 
   0   3  15      211.10      216.20     10.22 o 
   1   3  15       63.47       68.57      5.36 o 
   2   3  15      212.41      232.08      8.95 o 
   3   3  15       73.62       59.84      5.20 o 
   4   3  15      758.09      825.03     35.48 o 
  -4   4  15       75.05       89.26      8.66 o 
  -3   4  15       89.17       96.29      6.21 o 
  -2   4  15        3.23        7.57      2.95 o 
  -1   4  15       21.43       24.19      3.84 o 
   0   4  15      190.06      212.49      8.55 o 
   1   4  15       22.71       24.73      4.64 o 
   2   4  15        3.55        8.07      2.99 o 
   3   4  15       84.62       87.83      6.18 o 
  -4   5  15      322.97      346.23     15.47 o 
  -3   5  15       73.87       69.53      8.10 o 
  -2   5  15      146.62      166.58     19.22 o 
  -1   5  15      223.40      254.42     11.79 o 
   0   5  15        3.58        1.38      2.45 o 
   1   5  15      221.91      252.96     10.94 o 
   2   5  15      145.98      154.66      7.74 o 
  -2   6  15      136.35      148.29     10.97 o 
  -1   6  15        9.51        4.00      2.86 o 
   0   6  15       29.02       43.04      4.71 o 
   1   6  15        9.67        8.04      4.51 o 
   0   0  16      697.87      693.90     21.57 o 
   1   0  16      845.68      888.69     17.21 o 
   2   0  16      116.64      123.77      7.16 o 
   3   0  16       28.76       32.33      6.05 o 
  -3   1  16      139.48      155.21     10.86 o 
  -2   1  16      153.93      156.40      7.89 o 
  -1   1  16      143.62      135.92      7.36 o 
   0   1  16      331.25      346.09     16.14 o 
   1   1  16      143.72      141.12      7.46 o 
   2   1  16      151.87      160.96      7.93 o 
   3   1  16      140.26      156.85     11.12 o 
  -3   2  16      281.23      302.83     14.55 o 
  -2   2  16       58.72       58.61      5.35 o 
  -1   2  16      669.50      679.11     15.18 o 
   0   2  16       61.48       55.29      5.23 o 
   1   2  16      671.78      671.47     18.55 o 
  -2   3  16       44.23       48.52      7.07 o 
  -1   3  16       94.32      109.09      9.53 o 
   0   3  16      276.99      285.26     14.40 o 
   1   3  16       93.32       99.92      9.33 o 
  -1   4  16      181.33      188.41     11.94 o 
   0   4  16       26.69       35.87      6.46 o 
                                                 
